# Supplementary material for: Declining transition/transversion ratios through time reveal limitations to the accuracy of nucleotide substitution models
Source: BMC Evol Biol. 2015 Mar 11;15:36. doi: 10.1186/s12862-015-0312-6 (PMC4358783; doi:10.1186/s12862-015-0312-6)
Supplement: Additional file 1: Table S1. — GenBank accession numbers of all nucleotide sequences collected for this study. [file 12862_2015_312_MOESM1_ESM.xlsx]

## Sheet: sheet1
ASFV	CaPV	BYDV	HBV	DENV-4	RABV	CYDV	HIV-1	EBOV	HIV-1+SIV	acmv	ASFV_N10	Aspavir_N38	Betanodavirusrna1	betanodavirusrna2	BKvir_N26	BPV_N25	Bupox_N30	CabYV	capox_N29	cchv_m_55	ctv30	CYDV126	DeV3_N41	dv4_36	dwv_N1	ebov_n2	EqEn_61	FbNYV_N5	fmvnuc_N2	h5n2_s5	h9n2_s4_99	h9n2_s5_99	h9n2_s6_99	Hantavir_N46	HBV_N42	hcv31_e1	hcv31_ns5b	HDV_N8	HPV16_N24	HPV31_N33	HPV6_N32	HRSV_B_N3	hsv_111	HuAdenovir_N19	HuCo_N36	HuCo_N39	HuEntC_N40	HuHV1_N14	HuHV2_N15
FJ174401	FJ869346	DQ631844	GQ924661	FJ196850	AB247415	DQ910745	AF082486HIV1A1	U28006	AY965426	Z83256	KC610539	JN194148	JN189880	JN190013	JX195583	AB253599	GQ423439	AY529653	FJ869390	AB069669	EU660916	AF235168	FJ375135	AY152375	JF346657	U23187	AF069903	GQ371215	GQ871933	CY028924	AF156388	AF156414	AF156400	KC344266	GQ924680	FJ435462	FJ435529	KC590319	EU869318	JQ693807	KC300140	AY751084	JQ352265	AB685365	FJ656152	JN234464	AM779154	JQ359759	JQ956374
KC990883	FJ869345	DQ115533	GQ924664	AB111090	AB247447	DQ988106	AF219261HIV1A1	FJ217161	AY965421	AF230375	KC610538	JN194147	JN189889	JN190030	JX195582	AB253598	GQ423438	AY529654	FJ869389	AB069670	EU660918	AY450425	FJ375134	AY152376	JF346656	AY526098	U55350	AM493899	AB697843	CY028925	AF156386	AF156412	AF156396	KC344265	GQ924679	FJ435480	FJ435544	JX888113	EU869317	JQ693806	KC300139	AY751085	JQ352264	AB685357	FJ656151	JN234463	AM779149	JQ320081	JQ956373
FJ174385	FJ869348	DQ631846	GQ924673	AY550909	AB247418	DQ115534	AF407151HIV1A1	U23187	AY965422	AF126804	KC610537	JN194146	JN189892	JN190031	JX195581	AB253597	GQ423437	DQ973123	FJ869388	AB069671	EU660917	DQ115527	EU259608	AY152368	JF346655	AY526099	L00930	AM493898	AB697844	CY028926	AF156378	AF156411	CY038484	KC344256	GQ924677	FJ435490	FJ435550	JX888112	EU869316	JQ693805	KC300138	AY751086	JQ352262	AB685344	FJ656150	JN234462	AM779156	HQ833203	JQ956372
GQ477151	FJ869351	DQ631845	GQ924680	EU478408	AB247446	DQ910740	AF484508HIV1A1	U81161	AY965425	AF126806	KC610536	JN194145	JN189894	JN190034	JX195580	AB253595	GQ423436	DQ973124	FJ869387	AB069672	EU579396	DQ115529	EU259607	U18425	JF346643	AY526100	GU085856	AM493901	AB697845	CY028927	CY023112	AF156413	CY038476	KC344255	GQ924673	FJ435497	FJ435556	JX888111	FJ429103	JQ693804	KC300137	AY751087	JQ352249	FJ943635	FJ656149	JN234461	AM779155	KC140233	JQ956371
HM745325	FJ869379	DQ631843	GQ924677	EU448455	AB247439	DQ910732	AY500393HIV1A1	AY526103	AY965420	AF126807	KC610535	JN194144	JN189850	JN189915	JX195579	AB253593	FJ748491	EF029112	FJ869386	AB069673	DQ660346	DQ115534	EU259606	AY152366	JF346642	AY526103	AF004458	AM493900	AB697846	CY028928	AF156385	AF156407	CY038468	KC344254	GQ924672	FJ435505	FJ435564	JX888110	FJ415228	JQ693803	KC300136	AY751088	JQ352250	FJ943633	FJ656148	JN234460	AM779153	KC140232	JQ956370
HM745346	FJ869350	DQ115528	GQ924672	AF231722	AB247448	DQ910734	DQ396400HIV1A1	AY526104	AY965430	AF126805	KC610534	JN194143	JN189884	JN190027	JX195578	AB253592	FJ748490	EF029113	FJ869385	AB069674	DQ660348	DQ631858	EU259605	EF436279	JF346641	AY526105	U55362	GQ274030	AB697847	CY028929	CY038466	KC986291	CY038460	KC344253	HQ659544	FJ435514	FJ435572	JX888109	FJ237042	JQ693802	KC300135	AY751089	JQ352235	FJ943621	FJ656147	JN234459	AM779151	KC140231	JQ956369
JX857503	FJ869385	DQ631841	GQ924668	HM237348	AB276311	DQ910739	EF589044HIV1A1	AY526105	AY965427	AJ717546	KC610533	JN194142	JN189905	JN190008	JX195577	KC256805	DQ358238	EF029114	FJ869384	AB069675	DQ660349	DQ631859	EU570161	JN029828	JF346640	AY526104	GU085852	GQ274029	AB697848	CY028930	CY038442	CY036278	CY038452	DQ469396	GQ924665	EU684686	EU684614	JX888108	FJ237041	JQ693801	KC300133	AY751090	JQ352234	FJ943617	FJ656146	JN234458	AM779150	KC140230	JQ956368
HM745344	FJ869386	DQ631840	GQ924670	AY858049	AB276313	DQ910756	EU110097HIV1A1	AY526099	AY965402	AJ717545	KC610532	JN194141	JN189849	JN189939	JX195576	AB253596	DQ358237	EF029115	FJ869383	DQ211629	DQ660350	DQ631860	EF440434	FJ196850	JF346639	AY354458	AF100566	GQ274028	AB697849	CY028931	AF156383	CY031284	CY038444	JX443700	GQ924661	EU684728	EU684649	JX888107	JX847355	JQ693800	KC300132	AY751091	JQ352219	FJ943611	FJ656145	JN234457	AM779148	JQ359758	JQ956367
HM745350	FJ869389	DQ631842	GQ924667	AY858049	AB276312	DQ988084	FJ670523HIV1A1	AY526098	AY965400	AJ717557	KC610531	JQ356865	JN189908	JN190022	JX195575	AB253594	GU584002	EF063704	FJ869382	DQ211625	DQ660351	DQ631861	FJ389916	DQ341219	JF346638	EU051630	DQ390224	GQ274027	AB697850	CY028932	CY038482	CY031276	CY038436	JX443699	GQ924662	JF949908	JF949902	JX888106	JX847354	JQ693799	KC300131	AY751092	JQ352218	FJ943609	FJ656144	JN234456	AM779146	JQ320083	JQ956366
FJ174397	FJ869360	DQ631848	GQ924663	AY858050	AB276314	DQ910760	GU481244HIV1A1	AY526100	AY965404	AJ717551	KC610530	JQ356864	JN189912	JN190015	JX195574	AB253591	GU584001	EF063705	FJ869381	AJ538197	DQ660352	DQ910730	FJ389915	GQ868582	JF346637	EU051631	GU085857	GQ274026	AB697851	CY028933	CY038474	CY031268	CY038428	JQ912884	GQ924663	JF949903	JF949897	JX888105	JX847353	JQ693798	KC300130	AY751093	JQ352217	FJ943599	FJ656143	JN234455	AM779145	JQ320082	JQ956365
FJ174412	FJ869349	DQ631851	GQ924666	EU448463	AB518492	DQ910733	GU481257HIV1A1	AY058898	AY965403	AJ717553	GQ410768	JQ356863	JN189854	JN189941	JX195573	AB253590	GU584000	EF063706	FJ869380	AY675511	DQ660353	DQ910731	FJ389914	GQ868583	JF346636	EU051632	GU085854	GQ274025	AB697852	CY028934	CY038458	CY031260	CY038420	JQ912883	GQ924676	JF949904	JF949898	JX888104	JX847352	JQ693797	KC300129	AY751094	JQ352216	FJ943595	FJ656142	JN234454	AM779144	JQ320080	JQ956364
HM745343	FJ869347	DQ631853	GQ924674	JN029828	AB247412	DQ988085	GU481467HIV1A1	U77384	AY965431	AJ717552	GQ410771	JQ356862	JN189859	JN190005	JX195572	AB253589	GU583999	EF063707	FJ869379	EU037902	DQ660354	DQ910732	FJ389913	GQ868585	JF346635	EU051633	GU085853	GQ274024	AB697853	CY028935	CY038450	KC209501	CY038412	JQ912874	GQ924675	JF949905	JF949899	JX888103	JX847351	JQ693796	KC300128	AY751095	JQ352211	FJ943584	FJ656141	JN234453	AM779142	FJ455793	JQ956363
KC990875	FJ869384	DQ631850	GQ924662	EF436279	AB110658	DQ988083	HQ698033HIV1A1	AY354458	AY965429	AJ717554	GQ410767	JQ356861	JN189858	JN190018	JX195571	AB253588	GU583998	EF063708	FJ869377	DQ211628	DQ660355	DQ910733	FJ389912	AH011968	JF346634	EU051635	GU085858	GQ274023	AB697856	CY028936	CY038434	CY024633	CY038404	JQ912872	GQ924674	JF949906	JF949900	JX888102	JX847350	JQ693795	KC300127	AY751096	JQ352210	EU867492	FJ656140	JN234452	AM779140	FJ455792	JQ956362
GQ410767	FJ869382	AY879231	GQ924675	U18428	AB110659	DQ988086	HQ697995HIV1A1	U28077	AY965405	AJ717544	KF303309	JQ356860	JN189906	JN190009	JX195570	AB253587	GU583997	EF187338	FJ869376	AF467768	EU579363	DQ910734	FJ389911	AF326573	JF346633	EU051634	GU085855	NA	AB697855	CY028937	CY038426	CY024577	CY038396	JQ912871	GQ924671	JF949907	JF949901	JX888101	JX847349	JQ693794	KC300126	AY751097	JQ352205	EU867486	FJ656139	JN234451	AM779139	FJ455791	JQ956361
JX857507	FJ869388	DQ115532	GQ924669	AY152368	AB518489	DQ910735	HQ659603HIV1A1	EU051634	AY965401	AJ704935	KF303308	JQ356859	JN189910	JN190024	JX195569	AB253586	GU583996	EF187339	FJ869375	DQ211632	EU579362	DQ910735	FJ389910	AY152360	JF346632	AY058898	AF075252	NA	AB697854	CY028938	CY038418	CY024729	CY036279	JQ912865	GQ924670	FJ821465	FJ821465	JX888100	JX847348	JQ693793	KC300125	AY751099	JQ352204	EU867485	FJ656138	JN234450	AM779138	FJ455790	JQ956360
FJ174422	FJ869383	DQ631857	JX898722	AY152371	AB110656	DQ910736	HQ616096HIV1A1	EU051635	AY965428	AJ717558	KF303307	JQ356858	JN189883	JN190014	JX195568	AB253585	GU583995	EF187340	FJ869374	AY179961	EU579356	DQ910736	FJ389909	DQ390320	JF346631	U28077	GU085860	NA	NA	CY028939	CY038410	CY024721	CY031285	JQ912863	GQ924669	AB327018	AB327058	JX888099	JX847347	JQ693792	KC300124	M17213	JQ352201	EU867484	FJ656137	JN234449	AM779135	FJ455789	JQ956359
HM745354	FJ869380	DQ631856	JX898720	DQ390320	AB110657	DQ910738	HQ595767HIV1A1	EU051632	AY965408	AJ717547	KF303306	FJ876522	JN189911	JN189934	JX195567	AB253584	GU583994	EF187341	FJ869373	DQ206448	EU579358	DQ910737	FJ389908	GU586124	JF346630	U81161	U34999	NA	NA	CY028940	CY038402	CY024713	CY031277	JQ912862	GQ924668	AY070214	AF388411	JX888098	JX847346	JQ693791	KC300123	M73540	JQ352215	EU867483	FJ656136	EF077277	AM779134	FJ455788	JQ956358
HM745348	FJ869387	DQ631854	JX898723	DQ390319	AB247411	DQ910748	HQ385831HIV1A1	EU051633	AY965406	AJ717549	KF303305	FJ876521	JN189913	JN189938	JX195566	AB253583	GU583993	EF187342	FJ869372	DQ211647	EU579354	DQ910738	FJ389907	AY152379	JF346629	U77384	AF448539	NA	NA	CY028941	CY038394	CY024705	CY031269	JQ912860	GQ924667	AY070215	AF388412	HM046802	JX847345	JQ693790	KC300122	M73541	JQ352214	EU867482	FJ656135	EF077275	AM779132	FJ455787	JQ956357
JX857497	FJ869381	DQ115531	JX898725	AY152366	AB518490	DQ988094	HM027825HIV1A1	EU051630	AY965412	AJ717550	KF303304	FJ876520	JN189823	JN190003	JX195565	NA	GU583992	EF187343	FJ869371	DQ076415	EU579415	DQ910739	FJ389906	EU448463	JF346628	U28006	AF448536	NA	NA	CY028942	CY036277	CY024697	CY031261	JQ912858	GQ924664	AB327015	AB327055	NA	JX847344	JQ693789	KC300121	AF013254	JQ352213	EU867474	FJ656134	EF077274	AM779130	JQ320079	JQ956356
KC610537	FJ869364	DQ115530	JX898726	GQ868582	AB247409	DQ910742	GU481656HIV1A1	EU051631	AY965410	AJ717556	KF303303	FJ876519	JN189856	JN190017	JX195564	NA	GU583991	EF187344	FJ869370	DQ076416	EU579416	DQ910740	GQ330473	U18429	JF346627	FJ217161	AF448538	NA	NA	CY028943	CY031283	CY024689	KF188358	JQ912857	GQ924666	AB327011	DQ001221	NA	JX847343	JQ693788	KC300120	M73542	JQ352212	EU867471	NA	EF077273	AM779127	NA	JQ956355
KF303302	FJ869390	DQ118372	JX898721	GQ868583	AB518491	DQ910758	GU481630HIV1A1	U23152	AY965409	AJ717548	KF303302	FJ876518	JN189824	JN190004	JX195563	NA	GU583990	EF187345	FJ869369	DQ211648	EU579417	DQ910741	EU570160	U18430	JF346626	U23069	GU085859	NA	NA	CY028944	CY031275	CY024681	KC209497	JQ912855	JX898733	AB327010	AY764172	NA	JX847342	JQ693787	KC300119	M73543	JQ352209	EU867468	NA	EF077272	AM779126	NA	JQ956354
HM745342	FJ869359	DQ631847	JX898724	GQ868585	AB518487	DQ988092	GU481485HIV1A1	AF034645	AY965407	AJ717543	KC990889	FJ876517	JN189825	JN190032	JX195562	NA	GQ443264	EF187346	FJ869367	DQ211646	AY791844	DQ910742	AB600938	U18428	JF346625	EU338380	AF075257	NA	NA	CY028945	CY031267	CY024673	CY024730	JQ912853	JX898732	AB327012	AY764176	NA	JX847341	JQ693786	KC300118	AY333361	JQ352208	EU867465	NA	HM130814	AM779125	NA	JQ956353
JQ771681	FJ869358	DQ631852	JX898729	GQ139560	AB276309	DQ910741	GU481483HIV1A1	AB050936	AY965411	AJ717538	KC990888	FJ876516	JN189826	JN190007	JX195561	NA	GQ443263	EF488996	FJ869364	DQ211627	EU579424	DQ910743	AB600937	AY858049	JF346624	FJ968794	AF075251	NA	NA	CY028946	CY031259	CY024665	CY024722	JQ912849	JX898731	AY587845	AY587845	NA	JX847340	JQ693785	KC300117	AF065250	JQ352207	EU867461	NA	HM130813	AM779121	NA	JQ956352
JQ771685	FJ869355	DQ115525	JX898728	GQ139562	AB110660	DQ988093	GU481435HIV1A1	FJ621585	AY965415	AJ717537	KC990887	FJ876515	JN189893	JN189944	JX195560	NA	NA	EF488997	FJ869362	DQ211626	HQ270182	DQ910744	AB600936	AY858049	JF346623	AY729654	AF075253	NA	NA	CY028947	AF156390	CY024657	CY024714	JQ912848	JX898730	AB327013	AB327053	NA	JX847339	JQ693784	KC300116	AF065251	JQ352206	EU867459	NA	HM130812	AM779120	NA	JQ956351
KC112569	FJ869356	DQ631849	JX898727	GU586124	AB110661	DQ988104	GU481413HIV1A1	FJ621584	AY674042	AJ717542	KC990886	FJ876514	JN189864	JN189972	JX195559	NA	NA	EU000535	FJ869360	AY179962	HQ270183	DQ910745	AB600935	AY858050	JF346622	FJ621583	AF075254	NA	NA	CY028948	AF156389	CY024649	CY024706	JQ912847	JX898729	AB327014	AB327054	NA	JX847338	JQ693783	KC300115	AF065252	JQ352223	EU867454	NA	HM130811	AM779119	NA	EU029158
HM745328	FJ869357	DQ115526	JX898733	HM171571	AB449212	DQ988108	GU481361HIV1A1	FJ621583	AY674038	AJ717539	KC990885	FJ876513	JN189848	JN190012	JX195558	NA	NA	EU030629	FJ869359	NA	HQ270184	DQ910746	AB600934	HM237348	JF346621	FJ621584	AF075255	NA	NA	CY028949	AF156387	CY024641	CY024698	JQ912846	JX898728	AB327122	AB327120	NA	JX847337	JQ693782	KC300114	AF065253	JQ352224	EU867451	NA	HM130810	AM779118	NA	HM011430
HM745336	FJ869362	DQ631855	JX898731	AY152375	AB276310	DQ910731	GU481229HIV1A1	U23416	AY965416	AJ717536	KC990884	FJ876512	JN189820	JN189999	JX195557	NA	NA	EU091148	FJ869358	NA	EU869297	DQ910747	AB600933	AY152384	JF346620	FJ621585	AF075256	NA	NA	CY028950	CY024728	CY024625	CY024690	JQ912845	JX898727	NA	NA	NA	JX847336	JQ693781	KC300113	AB117522	JQ352225	KC632736	NA	HM130809	AM779116	NA	HM011429
FJ174415	FJ869374	NA	JX898732	AY152376	AB518488	DQ988082	GU481206HIV1A1	U23417	AY965419	AJ717555	KC990883	FJ876511	JN189872	JN189943	JN794043	NA	NA	EU244315	FJ869357	NA	EU869298	DQ910748	AB600932	AY152389	JF346619	AB050936	AF075259	NA	NA	CY028951	CY024720	CY024617	CY024682	JQ912842	JX898726	NA	NA	NA	JX847335	JQ693780	KC300112	AY333362	NA	KC632734	NA	HM130808	AM779115	NA	HM011428
KC990889	FJ869371	NA	JX898730	AH011968	AB247410	DQ910730	FM165646HIV1A1	U23069	AY965418	AJ717541	KC990882	FJ876510	JN189875	JN189946	JN794042	NA	NA	FJ428797	FJ869356	NA	EU869299	DQ910749	AB600931	AB111090	JF346618	U23416	AF075258	NA	NA	CY028952	NA	CY024609	CY024674	JQ912841	JX898725	NA	NA	NA	JX847334	JQ693779	KC300111	AY333363	NA	KC632728	NA	HM130807	AM779114	NA	HM011427
JX857505	FJ869370	NA	GQ924671	AH012018	AB276308	AF235168	NA	FJ968794	AY965417	AJ717540	KC990881	FJ876509	JN189853	JN189979	JN794041	NA	NA	NA	FJ869355	NA	EU869300	DQ910750	AB600930	EU448455	JF346617	U23417	NA	NA	NA	CY028953	NA	CY024601	NA	JQ912840	JX898724	NA	NA	NA	JX847333	JQ693778	KC300110	M73545	NA	KC632727	NA	HM130806	AM779112	NA	HM011426
JN582354	FJ869377	NA	GQ924679	DQ341216	AB276307	DQ115527	NA	EU338380	NA	AY795988	KC990880	FJ876508	JN189857	JN189980	JN794040	NA	NA	NA	FJ869351	NA	HM853684	DQ910751	AB600929	AY550909	JF346616	U23152	NA	NA	NA	CY030878	NA	NA	NA	JQ912839	JX898723	NA	NA	NA	JX847332	JQ693777	KC300109	NA	NA	KC632725	NA	HM130805	AM779111	NA	HM011425
HM745347	FJ869375	NA	GQ924676	DQ341218	AB449211	DQ115529	NA	AY729654	NA	AY795985	KC990879	FJ876507	JN189799	JN190010	JN794039	NA	NA	NA	FJ869350	NA	AF184116	DQ910752	AB600928	DQ390319	JF346615	AF034645	NA	NA	NA	CY030879	NA	NA	NA	JQ912838	JX898722	NA	NA	NA	JX847331	JQ693776	KC300108	NA	NA	KC632723	NA	HM130804	KC800669	NA	HM011424
JX857501	FJ869373	NA	HQ659544	DQ341213	AB247414	DQ988091	NA	NA	NA	AJ717534	KC990878	FJ876506	JN189798	JN189996	JN794038	NA	NA	NA	FJ869349	NA	AF184117	DQ910753	AB600927	AY152371	JF346614	NA	NA	NA	NA	CY030880	NA	NA	NA	JQ912837	JX898721	NA	NA	NA	JX847330	JQ693775	KC300107	NA	NA	KC632718	NA	HM130803	NA	NA	HM011423
FJ174435	FJ869372	NA	GQ924665	DQ341214	AB518493	EF521830	NA	NA	NA	AJ717524	KC990877	FJ876505	JN189870	JN189997	JN794037	NA	NA	NA	FJ869348	NA	AF184113	DQ910754	AB600926	AH012018	JF346613	NA	NA	NA	NA	CY030881	NA	NA	NA	JQ912836	JX898720	NA	NA	NA	JX847329	JQ693774	KC300106	NA	NA	KC632713	NA	HM130802	NA	NA	HM011422
FJ174400	FJ869367	NA	NA	AY152389	AB247416	DQ988097	NA	NA	NA	AJ717526	KC990876	FJ876504	JN189871	JN189949	JN794036	NA	NA	NA	FJ869347	NA	AY660009	DQ910755	AB600925	DQ341211	JF346612	NA	NA	NA	NA	CY030882	NA	NA	NA	JQ912834	NA	NA	NA	NA	JX847328	JQ693773	KC300105	NA	NA	KC632712	NA	HM130801	NA	NA	HM011421
JX857506	FJ869369	NA	NA	DQ341211	AB518495	DQ988099	NA	NA	NA	AJ717527	KC990875	FJ876503	JN189812	JN189956	JN794035	NA	NA	NA	FJ869346	NA	HM131219	DQ910756	JX070134	U18431	JF346611	NA	NA	NA	NA	CY030883	NA	NA	NA	JQ912833	NA	NA	NA	NA	JX847327	JQ693772	KC300103	NA	NA	KC632710	NA	HM130800	NA	NA	HM011420
HM745333	FJ869376	NA	NA	AF326573	AB247445	EF521848	NA	NA	NA	AJ717532	KC990874	FJ876502	JN189813	JN189931	JN794034	NA	NA	NA	FJ869345	NA	EU579434	DQ910757	JX070133	DQ341213	JF346610	NA	NA	NA	NA	CY030884	NA	NA	NA	JQ912832	NA	NA	NA	NA	JX847326	JQ693771	KC300102	NA	NA	KC632705	NA	GU068581	NA	NA	HM011419
JN582355	NA	NA	NA	AY152360	AB247420	DQ988090	NA	NA	NA	AJ717525	FJ174447	FJ876501	JN189796	JN189958	JN794033	NA	NA	NA	NA	NA	EU579433	DQ910758	JX070132	DQ341214	JF346609	NA	NA	NA	NA	CY030885	NA	NA	NA	JQ912831	NA	NA	NA	NA	JX847325	JQ693770	KC300101	NA	NA	KC632704	NA	GU068580	NA	NA	HM011418
KC990886	NA	NA	NA	U18425	AB518494	EF521839	NA	NA	NA	AJ717529	FJ174446	FJ876500	JN189797	JN189990	JN794032	NA	NA	NA	NA	NA	EU579431	DQ910759	JX070131	DQ341216	JF346608	NA	NA	NA	NA	CY031002	NA	NA	NA	JQ912830	NA	NA	NA	NA	JX847324	JQ693769	JN573174	NA	NA	KC632692	NA	GU068579	NA	NA	HM011417
GQ477146	NA	NA	NA	AY152384	AB247419	DQ910754	NA	NA	NA	AJ717523	FJ174445	FJ876499	JN189803	JN189991	JN794031	NA	NA	NA	NA	NA	EU579432	DQ910760	JX070130	DQ341218	JF346607	NA	NA	NA	NA	CY031003	NA	NA	NA	JQ912827	NA	NA	NA	NA	JX847323	JQ693768	JN573173	NA	NA	KC632690	NA	GU068578	NA	NA	HM011416
FJ174433	NA	NA	NA	U18431	AB247432	DQ910747	NA	NA	NA	AJ717531	FJ174444	FJ876498	JN189801	D38635	JN794030	NA	NA	NA	NA	NA	HQ329188	DQ910761	JX070129	HM171571	JF346606	NA	NA	NA	NA	CY031004	NA	NA	NA	JQ912826	NA	NA	NA	NA	JX847322	JQ693767	JN573172	NA	NA	KC632688	NA	GU068577	NA	NA	HM011415
HM745339	NA	NA	NA	DQ341219	AB247433	DQ910753	NA	NA	NA	AJ717528	FJ174443	FJ876497	JN189802	AB056572	JN794029	NA	NA	NA	NA	NA	HQ329189	DQ988082	JX070128	EU478408	JF346605	NA	NA	NA	NA	CY031005	NA	NA	NA	JQ912823	NA	NA	NA	NA	JX847321	JQ693766	JN573171	NA	NA	KC632686	NA	GU068576	NA	NA	HM011414
FJ174417	NA	NA	NA	GQ139564	AB247430	EF521827	NA	NA	NA	AJ717516	FJ174442	FJ876496	JN189814	D38637	JN794028	NA	NA	NA	NA	NA	HQ329191	DQ988083	JX070127	AF231722	JF346588	NA	NA	NA	NA	CY031006	NA	NA	NA	JQ912822	NA	NA	NA	NA	JX847320	NA	JN573170	NA	NA	KC632680	NA	GU068575	NA	NA	HM011413
KC112570	NA	NA	NA	AY152379	AB247431	DQ910751	NA	NA	NA	AF422174	FJ174441	FJ876495	EU826137	AJ245641	JN794027	NA	NA	NA	NA	NA	HQ329192	DQ988084	JX070126	AF231724	JF346587	NA	NA	NA	NA	NA	NA	NA	NA	JQ912821	NA	NA	NA	NA	JX847319	NA	JN573169	NA	NA	KC632673	NA	GU068574	NA	NA	HM011412
FJ174431	NA	NA	NA	U18429	AB247435	DQ910752	NA	NA	NA	AJ516003	FJ174440	FJ876494	AB056571	AF175517	JN794026	NA	NA	NA	NA	NA	HQ329193	DQ988085	JX070125	EF457906	JF346586	NA	NA	NA	NA	NA	NA	NA	NA	JQ912820	NA	NA	NA	NA	JX847318	NA	JN573168	NA	NA	KC632666	NA	GU068573	NA	NA	HM011411
FJ174438	NA	NA	NA	U18430	AB247437	DQ988087	NA	NA	NA	AJ717560	FJ174439	FJ876493	AM085332	AM085335	JN794025	NA	NA	NA	NA	NA	HQ329194	DQ988086	JX070124	AF231723	JF346554	NA	NA	NA	NA	NA	NA	NA	NA	JQ912819	NA	NA	NA	NA	JX847317	NA	JN573167	NA	NA	KC632664	NA	GU068572	NA	NA	HM011410
JQ771682	NA	NA	NA	AF231724	AB247436	DQ988088	NA	NA	NA	AJ717559	FJ174438	FJ876492	AM085315	AJ277804	JN794024	NA	NA	NA	NA	NA	HQ329195	DQ988087	JX070123	GQ139560	JF346553	NA	NA	NA	NA	NA	NA	NA	NA	JQ912817	NA	NA	NA	NA	JX847316	NA	JN573166	NA	NA	KC632663	NA	GU068571	NA	NA	HM011409
FJ174421	NA	NA	NA	EF457906	AB247434	DQ988095	NA	NA	NA	AJ717567	FJ174437	FJ876491	AY690597	AJ277811	JN794023	NA	NA	NA	NA	NA	HQ329196	DQ988088	JX070122	GQ139564	JF346552	NA	NA	NA	NA	NA	NA	NA	NA	JQ912816	NA	NA	NA	NA	JX847315	NA	JN573165	NA	NA	KC632662	NA	GU068570	NA	NA	HM011408
KC610535	NA	NA	NA	AF231723	NA	DQ988089	NA	NA	NA	AJ717561	FJ174436	FJ876490	AM085312	AJ698093	JN794022	NA	NA	NA	NA	NA	HQ329197	DQ988089	JX070121	GQ139562	JF346551	NA	NA	NA	NA	NA	NA	NA	NA	JQ912815	NA	NA	NA	NA	JX847314	NA	JN573164	NA	NA	KC632659	NA	GU068569	NA	NA	HM011407
FJ174405	NA	NA	NA	NA	NA	DQ988102	NA	NA	NA	AJ717566	FJ174435	FJ876489	AM085317	AM085336	JN794021	NA	NA	NA	NA	NA	HQ329198	DQ988090	JX070120	NA	JF346550	NA	NA	NA	NA	NA	NA	NA	NA	JQ912813	NA	NA	NA	NA	JX847313	NA	JN573163	NA	NA	KC632657	NA	GU068568	NA	NA	HM011406
NA	NA	NA	NA	NA	NA	DQ988096	NA	NA	NA	AJ717562	FJ174434	FJ876488	AM085313	AY324870	JN794020	NA	NA	NA	NA	NA	AF184118	DQ988091	NA	NA	JX661712	NA	NA	NA	NA	NA	NA	NA	NA	JQ912811	NA	NA	NA	NA	JX847312	NA	NA	NA	NA	KC632655	NA	GU068553	NA	NA	HM011405
NA	NA	NA	NA	NA	NA	DQ910744	NA	NA	NA	AJ717568	FJ174433	FJ876487	AM085331	AJ277808	JN794019	NA	NA	NA	NA	NA	AY660010	DQ988092	NA	NA	KC249929	NA	NA	NA	NA	NA	NA	NA	NA	JQ912809	NA	NA	NA	NA	JX847311	NA	NA	NA	NA	KC632653	NA	GU068551	NA	NA	HM011404
NA	NA	NA	NA	NA	NA	DQ910746	NA	NA	NA	AJ717563	FJ174432	FJ876486	AM085330	AM085345	JN794018	NA	NA	NA	NA	NA	DQ660340	DQ988093	NA	NA	KC249928	NA	NA	NA	NA	NA	NA	NA	NA	JQ912808	NA	NA	NA	NA	JX847310	NA	NA	NA	NA	KC632652	NA	GU068550	NA	NA	HM011403
NA	NA	NA	NA	NA	NA	DQ910743	NA	NA	NA	AJ717565	FJ174431	FJ876485	AJ401165	AY284972	JN794017	NA	NA	NA	NA	NA	DQ660341	DQ988094	NA	NA	KC249927	NA	NA	NA	NA	NA	NA	NA	NA	JQ912807	NA	NA	NA	NA	JX847309	NA	NA	NA	NA	KC632646	NA	JN251802	NA	NA	HM011402
NA	NA	NA	NA	NA	NA	DQ910737	NA	NA	NA	AJ717564	FJ174430	FJ876484	AM085325	AJ277803	JN794016	NA	NA	NA	NA	NA	DQ660342	DQ988095	NA	NA	KC249926	NA	NA	NA	NA	NA	NA	NA	NA	JQ912806	NA	NA	NA	NA	JX847308	NA	NA	NA	NA	KC632642	NA	JN251801	NA	NA	HM011401
NA	NA	NA	NA	NA	NA	DQ910749	NA	NA	NA	AJ717583	FJ174429	FJ876483	AM085319	AY744705	JN794015	NA	NA	NA	NA	NA	DQ660343	DQ988096	NA	NA	EU375542	NA	NA	NA	NA	NA	NA	NA	NA	HQ834702	NA	NA	NA	NA	JX847307	NA	NA	NA	NA	KC632633	NA	JN251800	NA	NA	HM011400
NA	NA	NA	NA	NA	NA	DQ910755	NA	NA	NA	NA	FJ174428	FJ876482	AM085326	AM085338	JN794014	NA	NA	NA	NA	NA	DQ660344	DQ988097	NA	NA	EU375534	NA	NA	NA	NA	NA	NA	NA	NA	HQ834701	NA	NA	NA	NA	JX847306	NA	NA	NA	NA	KC632621	NA	JN251799	NA	NA	HM011399
NA	NA	NA	NA	NA	NA	DQ910757	NA	NA	NA	NA	FJ174427	FJ876481	AM085316	FJ803921	JN794013	NA	NA	NA	NA	NA	DQ660345	DQ988098	NA	NA	EU375533	NA	NA	NA	NA	NA	NA	NA	NA	HQ834700	NA	NA	NA	NA	JX847305	NA	NA	NA	NA	KC632620	NA	JN251798	NA	NA	HM011398
NA	NA	NA	NA	NA	NA	DQ910759	NA	NA	NA	NA	FJ174426	FJ876480	AM085322	FJ803923	JN794012	NA	NA	NA	NA	NA	AF184114	DQ988099	NA	NA	EU375532	NA	NA	NA	NA	NA	NA	NA	NA	HQ834699	NA	NA	NA	NA	JX847304	NA	NA	NA	NA	KC632606	NA	JN251797	NA	NA	HM011397
NA	NA	NA	NA	NA	NA	DQ910761	NA	NA	NA	NA	FJ174425	FJ876479	AM085320	FJ803920	JN794011	NA	NA	NA	NA	NA	EU579429	DQ988100	NA	NA	HM162359	NA	NA	NA	NA	NA	NA	NA	NA	HQ663934	NA	NA	NA	NA	JX847303	NA	NA	NA	NA	KC632602	NA	JN251796	NA	NA	HM011396
NA	NA	NA	NA	NA	NA	DQ910750	NA	NA	NA	NA	FJ174424	FJ876478	AF319555	AJ608266	JN794010	NA	NA	NA	NA	NA	AF184115	DQ988101	NA	NA	AB251935	NA	NA	NA	NA	NA	NA	NA	NA	NA	NA	NA	NA	NA	JX847302	NA	NA	NA	NA	KC632595	NA	JN251795	NA	NA	HM011395
NA	NA	NA	NA	NA	NA	DQ988100	NA	NA	NA	NA	FJ174423	FJ876477	AB373028	FJ803919	JN794009	NA	NA	NA	NA	NA	FN667582	DQ988102	NA	NA	AB250363	NA	NA	NA	NA	NA	NA	NA	NA	NA	NA	NA	NA	NA	JX847301	NA	NA	NA	NA	KC632588	NA	JN251794	NA	NA	HM011394
NA	NA	NA	NA	NA	NA	DQ988098	NA	NA	NA	NA	FJ174422	FJ876476	FJ803911	FJ803918	JN794008	NA	NA	NA	NA	NA	M76485	DQ988103	NA	NA	AB250362	NA	NA	NA	NA	NA	NA	NA	NA	NA	NA	NA	NA	NA	JX847300	NA	NA	NA	NA	KC632586	NA	JN251793	NA	NA	HM011393
NA	NA	NA	NA	NA	NA	DQ988103	NA	NA	NA	NA	FJ174421	FJ876475	FJ809938	FJ480948	JN794007	NA	NA	NA	NA	NA	AF260651	DQ988104	NA	NA	AB245500	NA	NA	NA	NA	NA	NA	NA	NA	NA	NA	NA	NA	NA	JX847299	NA	NA	NA	NA	KC632583	NA	JN251792	NA	NA	HM011392
NA	NA	NA	NA	NA	NA	DQ988101	NA	NA	NA	NA	FJ174420	FJ876474	FJ803914	FJ480950	JN794006	NA	NA	NA	NA	NA	FN811556	DQ988105	NA	NA	AB245499	NA	NA	NA	NA	NA	NA	NA	NA	NA	NA	NA	NA	NA	JX847298	NA	NA	NA	NA	KC632581	NA	JN251791	NA	NA	HM011391
NA	NA	NA	NA	NA	NA	DQ988105	NA	NA	NA	NA	FJ174419	FJ876473	FJ803913	EF617329	JN794005	NA	NA	NA	NA	NA	FN811557	DQ988106	NA	NA	AB245498	NA	NA	NA	NA	NA	NA	NA	NA	NA	NA	NA	NA	NA	JX847297	NA	NA	NA	NA	JQ796060	NA	JN251790	NA	NA	HM011390
NA	NA	NA	NA	NA	NA	DQ988107	NA	NA	NA	NA	FJ174418	FJ876472	FJ803912	FR669249	JN794004	NA	NA	NA	NA	NA	EU579366	DQ988107	NA	NA	AB242594	NA	NA	NA	NA	NA	NA	NA	NA	NA	NA	NA	NA	NA	EF029180	NA	NA	NA	NA	JQ796058	NA	JN251789	NA	NA	HM011389
NA	NA	NA	NA	NA	NA	DQ631858	NA	NA	NA	NA	FJ174417	FJ876471	FJ789783	HM485328	JN794003	NA	NA	NA	NA	NA	NA	DQ988108	NA	NA	AB242593	NA	NA	NA	NA	NA	NA	NA	NA	NA	NA	NA	NA	NA	EF029179	NA	NA	NA	NA	JQ796047	NA	JN251788	NA	NA	HM011388
NA	NA	NA	NA	NA	NA	EF408186	NA	NA	NA	NA	FJ174416	FJ876470	EF617330	GQ120525	JN794002	NA	NA	NA	NA	NA	NA	EF372272	NA	NA	AB242592	NA	NA	NA	NA	NA	NA	NA	NA	NA	NA	NA	NA	NA	EU880272	NA	NA	NA	NA	JQ796044	NA	JN251787	NA	NA	HM011387
NA	NA	NA	NA	NA	NA	EF408187	NA	NA	NA	NA	FJ174415	FJ876469	GQ402012	FJ829452	JN794001	NA	NA	NA	NA	NA	NA	EF408186	NA	NA	AB242591	NA	NA	NA	NA	NA	NA	NA	NA	NA	NA	NA	NA	NA	EU880271	NA	NA	NA	NA	JN176453	NA	JN251786	NA	NA	HM011386
NA	NA	NA	NA	NA	NA	AY450425	NA	NA	NA	NA	FJ174414	FJ876468	GQ402010	FJ803922	JN794000	NA	NA	NA	NA	NA	NA	EF408187	NA	NA	NA	NA	NA	NA	NA	NA	NA	NA	NA	NA	NA	NA	NA	NA	EU880270	NA	NA	NA	NA	HQ535663	NA	JN251785	NA	NA	HM011385
NA	NA	NA	NA	NA	NA	EF372272	NA	NA	NA	NA	FJ174413	FJ876467	FJ803915	NA	JN793999	NA	NA	NA	NA	NA	NA	EF408188	NA	NA	NA	NA	NA	NA	NA	NA	NA	NA	NA	NA	NA	NA	NA	NA	EU880269	NA	NA	NA	NA	HM588725	NA	JN251784	NA	NA	HM011384
NA	NA	NA	NA	NA	NA	DQ631860	NA	NA	NA	NA	FJ174412	FJ876466	FJ803917	NA	JN793998	NA	NA	NA	NA	NA	NA	EF521827	NA	NA	NA	NA	NA	NA	NA	NA	NA	NA	NA	NA	NA	NA	NA	NA	EU880268	NA	NA	NA	NA	JN572911	NA	EF077278	NA	NA	HM011383
NA	NA	NA	NA	NA	NA	DQ631859	NA	NA	NA	NA	FJ174411	FJ876465	NA	NA	JN793997	NA	NA	NA	NA	NA	NA	EF521830	NA	NA	NA	NA	NA	NA	NA	NA	NA	NA	NA	NA	NA	NA	NA	NA	EU880267	NA	NA	NA	NA	JN657521	NA	EF077271	NA	NA	HM011381
NA	NA	NA	NA	NA	NA	DQ631861	NA	NA	NA	NA	FJ174410	FJ876464	NA	NA	JN793996	NA	NA	NA	NA	NA	NA	EF521839	NA	NA	NA	NA	NA	NA	NA	NA	NA	NA	NA	NA	NA	NA	NA	NA	EU880266	NA	NA	NA	NA	AB601013	NA	GU068552	NA	NA	HM011380
NA	NA	NA	NA	NA	NA	EF408188	NA	NA	NA	NA	FJ174409	FJ876463	NA	NA	JN793995	NA	NA	NA	NA	NA	NA	EF521848	NA	NA	NA	NA	NA	NA	NA	NA	NA	NA	NA	NA	NA	NA	NA	NA	EU880265	NA	NA	NA	NA	AB601012	NA	NA	NA	NA	HM011379
NA	NA	NA	NA	NA	NA	NA	NA	NA	NA	NA	FJ174408	FJ876462	NA	NA	JN793994	NA	NA	NA	NA	NA	NA	NA	NA	NA	NA	NA	NA	NA	NA	NA	NA	NA	NA	NA	NA	NA	NA	NA	EU880264	NA	NA	NA	NA	JX901276	NA	NA	NA	NA	HM011378
NA	NA	NA	NA	NA	NA	NA	NA	NA	NA	NA	FJ174407	FJ876461	NA	NA	JN793993	NA	NA	NA	NA	NA	NA	NA	NA	NA	NA	NA	NA	NA	NA	NA	NA	NA	NA	NA	NA	NA	NA	NA	EU880263	NA	NA	NA	NA	JX901273	NA	NA	NA	NA	HM011377
NA	NA	NA	NA	NA	NA	NA	NA	NA	NA	NA	FJ174406	FJ876460	NA	NA	JN793992	NA	NA	NA	NA	NA	NA	NA	NA	NA	NA	NA	NA	NA	NA	NA	NA	NA	NA	NA	NA	NA	NA	NA	EU880262	NA	NA	NA	NA	JX901266	NA	NA	NA	NA	HM011376
NA	NA	NA	NA	NA	NA	NA	NA	NA	NA	NA	FJ174405	NA	NA	NA	NA	NA	NA	NA	NA	NA	NA	NA	NA	NA	NA	NA	NA	NA	NA	NA	NA	NA	NA	NA	NA	NA	NA	NA	EU880260	NA	NA	NA	NA	JX901263	NA	NA	NA	NA	HM011375
NA	NA	NA	NA	NA	NA	NA	NA	NA	NA	NA	FJ174404	NA	NA	NA	NA	NA	NA	NA	NA	NA	NA	NA	NA	NA	NA	NA	NA	NA	NA	NA	NA	NA	NA	NA	NA	NA	NA	NA	EU880259	NA	NA	NA	NA	JX901256	NA	NA	NA	NA	HM011374
NA	NA	NA	NA	NA	NA	NA	NA	NA	NA	NA	FJ174403	NA	NA	NA	NA	NA	NA	NA	NA	NA	NA	NA	NA	NA	NA	NA	NA	NA	NA	NA	NA	NA	NA	NA	NA	NA	NA	NA	EU880258	NA	NA	NA	NA	JX901252	NA	NA	NA	NA	HM011373
NA	NA	NA	NA	NA	NA	NA	NA	NA	NA	NA	FJ174402	NA	NA	NA	NA	NA	NA	NA	NA	NA	NA	NA	NA	NA	NA	NA	NA	NA	NA	NA	NA	NA	NA	NA	NA	NA	NA	NA	EU880257	NA	NA	NA	NA	JX901249	NA	NA	NA	NA	HM011372
NA	NA	NA	NA	NA	NA	NA	NA	NA	NA	NA	FJ174401	NA	NA	NA	NA	NA	NA	NA	NA	NA	NA	NA	NA	NA	NA	NA	NA	NA	NA	NA	NA	NA	NA	NA	NA	NA	NA	NA	EU880256	NA	NA	NA	NA	JX901242	NA	NA	NA	NA	HM011371
NA	NA	NA	NA	NA	NA	NA	NA	NA	NA	NA	FJ174400	NA	NA	NA	NA	NA	NA	NA	NA	NA	NA	NA	NA	NA	NA	NA	NA	NA	NA	NA	NA	NA	NA	NA	NA	NA	NA	NA	EU880254	NA	NA	NA	NA	JX901223	NA	NA	NA	NA	HM011370
NA	NA	NA	NA	NA	NA	NA	NA	NA	NA	NA	FJ174399	NA	NA	NA	NA	NA	NA	NA	NA	NA	NA	NA	NA	NA	NA	NA	NA	NA	NA	NA	NA	NA	NA	NA	NA	NA	NA	NA	EU880252	NA	NA	NA	NA	JX901217	NA	NA	NA	NA	HM011369
NA	NA	NA	NA	NA	NA	NA	NA	NA	NA	NA	FJ174398	NA	NA	NA	NA	NA	NA	NA	NA	NA	NA	NA	NA	NA	NA	NA	NA	NA	NA	NA	NA	NA	NA	NA	NA	NA	NA	NA	EU880251	NA	NA	NA	NA	JX901214	NA	NA	NA	NA	HM011368
NA	NA	NA	NA	NA	NA	NA	NA	NA	NA	NA	FJ174397	NA	NA	NA	NA	NA	NA	NA	NA	NA	NA	NA	NA	NA	NA	NA	NA	NA	NA	NA	NA	NA	NA	NA	NA	NA	NA	NA	EU880250	NA	NA	NA	NA	JX901213	NA	NA	NA	NA	HM011367
NA	NA	NA	NA	NA	NA	NA	NA	NA	NA	NA	FJ174396	NA	NA	NA	NA	NA	NA	NA	NA	NA	NA	NA	NA	NA	NA	NA	NA	NA	NA	NA	NA	NA	NA	NA	NA	NA	NA	NA	EU880249	NA	NA	NA	NA	JX901209	NA	NA	NA	NA	HM011366
NA	NA	NA	NA	NA	NA	NA	NA	NA	NA	NA	FJ174395	NA	NA	NA	NA	NA	NA	NA	NA	NA	NA	NA	NA	NA	NA	NA	NA	NA	NA	NA	NA	NA	NA	NA	NA	NA	NA	NA	EU880248	NA	NA	NA	NA	JX901200	NA	NA	NA	NA	HM011365
NA	NA	NA	NA	NA	NA	NA	NA	NA	NA	NA	FJ174394	NA	NA	NA	NA	NA	NA	NA	NA	NA	NA	NA	NA	NA	NA	NA	NA	NA	NA	NA	NA	NA	NA	NA	NA	NA	NA	NA	EU880247	NA	NA	NA	NA	NA	NA	NA	NA	NA	HM011364
NA	NA	NA	NA	NA	NA	NA	NA	NA	NA	NA	FJ174393	NA	NA	NA	NA	NA	NA	NA	NA	NA	NA	NA	NA	NA	NA	NA	NA	NA	NA	NA	NA	NA	NA	NA	NA	NA	NA	NA	EU880246	NA	NA	NA	NA	NA	NA	NA	NA	NA	HM011363
NA	NA	NA	NA	NA	NA	NA	NA	NA	NA	NA	FJ174392	NA	NA	NA	NA	NA	NA	NA	NA	NA	NA	NA	NA	NA	NA	NA	NA	NA	NA	NA	NA	NA	NA	NA	NA	NA	NA	NA	EU880245	NA	NA	NA	NA	NA	NA	NA	NA	NA	HM011362
NA	NA	NA	NA	NA	NA	NA	NA	NA	NA	NA	FJ174391	NA	NA	NA	NA	NA	NA	NA	NA	NA	NA	NA	NA	NA	NA	NA	NA	NA	NA	NA	NA	NA	NA	NA	NA	NA	NA	NA	EU880244	NA	NA	NA	NA	NA	NA	NA	NA	NA	HM011361
NA	NA	NA	NA	NA	NA	NA	NA	NA	NA	NA	FJ174390	NA	NA	NA	NA	NA	NA	NA	NA	NA	NA	NA	NA	NA	NA	NA	NA	NA	NA	NA	NA	NA	NA	NA	NA	NA	NA	NA	EU880242	NA	NA	NA	NA	NA	NA	NA	NA	NA	HM011360
NA	NA	NA	NA	NA	NA	NA	NA	NA	NA	NA	FJ174389	NA	NA	NA	NA	NA	NA	NA	NA	NA	NA	NA	NA	NA	NA	NA	NA	NA	NA	NA	NA	NA	NA	NA	NA	NA	NA	NA	EU880241	NA	NA	NA	NA	NA	NA	NA	NA	NA	HM011359
NA	NA	NA	NA	NA	NA	NA	NA	NA	NA	NA	FJ174388	NA	NA	NA	NA	NA	NA	NA	NA	NA	NA	NA	NA	NA	NA	NA	NA	NA	NA	NA	NA	NA	NA	NA	NA	NA	NA	NA	EU880240	NA	NA	NA	NA	NA	NA	NA	NA	NA	HM011358
NA	NA	NA	NA	NA	NA	NA	NA	NA	NA	NA	FJ174387	NA	NA	NA	NA	NA	NA	NA	NA	NA	NA	NA	NA	NA	NA	NA	NA	NA	NA	NA	NA	NA	NA	NA	NA	NA	NA	NA	EU880239	NA	NA	NA	NA	NA	NA	NA	NA	NA	HM011357
NA	NA	NA	NA	NA	NA	NA	NA	NA	NA	NA	FJ174386	NA	NA	NA	NA	NA	NA	NA	NA	NA	NA	NA	NA	NA	NA	NA	NA	NA	NA	NA	NA	NA	NA	NA	NA	NA	NA	NA	EU880238	NA	NA	NA	NA	NA	NA	NA	NA	NA	HM011356
NA	NA	NA	NA	NA	NA	NA	NA	NA	NA	NA	FJ174385	NA	NA	NA	NA	NA	NA	NA	NA	NA	NA	NA	NA	NA	NA	NA	NA	NA	NA	NA	NA	NA	NA	NA	NA	NA	NA	NA	EU880237	NA	NA	NA	NA	NA	NA	NA	NA	NA	HM011355
NA	NA	NA	NA	NA	NA	NA	NA	NA	NA	NA	FJ174384	NA	NA	NA	NA	NA	NA	NA	NA	NA	NA	NA	NA	NA	NA	NA	NA	NA	NA	NA	NA	NA	NA	NA	NA	NA	NA	NA	EU880236	NA	NA	NA	NA	NA	NA	NA	NA	NA	HM011354
NA	NA	NA	NA	NA	NA	NA	NA	NA	NA	NA	FJ238536	NA	NA	NA	NA	NA	NA	NA	NA	NA	NA	NA	NA	NA	NA	NA	NA	NA	NA	NA	NA	NA	NA	NA	NA	NA	NA	NA	EU880261	NA	NA	NA	NA	NA	NA	NA	NA	NA	HM011353
NA	NA	NA	NA	NA	NA	NA	NA	NA	NA	NA	FJ238535	NA	NA	NA	NA	NA	NA	NA	NA	NA	NA	NA	NA	NA	NA	NA	NA	NA	NA	NA	NA	NA	NA	NA	NA	NA	NA	NA	EU880255	NA	NA	NA	NA	NA	NA	NA	NA	NA	HM011352
NA	NA	NA	NA	NA	NA	NA	NA	NA	NA	NA	FJ238534	NA	NA	NA	NA	NA	NA	NA	NA	NA	NA	NA	NA	NA	NA	NA	NA	NA	NA	NA	NA	NA	NA	NA	NA	NA	NA	NA	EU880253	NA	NA	NA	NA	NA	NA	NA	NA	NA	HM011351
NA	NA	NA	NA	NA	NA	NA	NA	NA	NA	NA	KC896388	NA	NA	NA	NA	NA	NA	NA	NA	NA	NA	NA	NA	NA	NA	NA	NA	NA	NA	NA	NA	NA	NA	NA	NA	NA	NA	NA	EU880243	NA	NA	NA	NA	NA	NA	NA	NA	NA	HM011350
NA	NA	NA	NA	NA	NA	NA	NA	NA	NA	NA	KC112574	NA	NA	NA	NA	NA	NA	NA	NA	NA	NA	NA	NA	NA	NA	NA	NA	NA	NA	NA	NA	NA	NA	NA	NA	NA	NA	NA	EU880235	NA	NA	NA	NA	NA	NA	NA	NA	NA	HM011349
NA	NA	NA	NA	NA	NA	NA	NA	NA	NA	NA	KC112573	NA	NA	NA	NA	NA	NA	NA	NA	NA	NA	NA	NA	NA	NA	NA	NA	NA	NA	NA	NA	NA	NA	NA	NA	NA	NA	NA	GU951528	NA	NA	NA	NA	NA	NA	NA	NA	NA	HM011348
NA	NA	NA	NA	NA	NA	NA	NA	NA	NA	NA	KC112572	NA	NA	NA	NA	NA	NA	NA	NA	NA	NA	NA	NA	NA	NA	NA	NA	NA	NA	NA	NA	NA	NA	NA	NA	NA	NA	NA	GU951527	NA	NA	NA	NA	NA	NA	NA	NA	NA	HM011347
NA	NA	NA	NA	NA	NA	NA	NA	NA	NA	NA	KC112571	NA	NA	NA	NA	NA	NA	NA	NA	NA	NA	NA	NA	NA	NA	NA	NA	NA	NA	NA	NA	NA	NA	NA	NA	NA	NA	NA	GU951526	NA	NA	NA	NA	NA	NA	NA	NA	NA	HM011346
NA	NA	NA	NA	NA	NA	NA	NA	NA	NA	NA	KC112570	NA	NA	NA	NA	NA	NA	NA	NA	NA	NA	NA	NA	NA	NA	NA	NA	NA	NA	NA	NA	NA	NA	NA	NA	NA	NA	NA	EF029183	NA	NA	NA	NA	NA	NA	NA	NA	NA	HM011345
NA	NA	NA	NA	NA	NA	NA	NA	NA	NA	NA	KC112569	NA	NA	NA	NA	NA	NA	NA	NA	NA	NA	NA	NA	NA	NA	NA	NA	NA	NA	NA	NA	NA	NA	NA	NA	NA	NA	NA	EF029182	NA	NA	NA	NA	NA	NA	NA	NA	NA	HM011344
NA	NA	NA	NA	NA	NA	NA	NA	NA	NA	NA	KC112568	NA	NA	NA	NA	NA	NA	NA	NA	NA	NA	NA	NA	NA	NA	NA	NA	NA	NA	NA	NA	NA	NA	NA	NA	NA	NA	NA	EF029181	NA	NA	NA	NA	NA	NA	NA	NA	NA	HM011343
NA	NA	NA	NA	NA	NA	NA	NA	NA	NA	NA	JN590916	NA	NA	NA	NA	NA	NA	NA	NA	NA	NA	NA	NA	NA	NA	NA	NA	NA	NA	NA	NA	NA	NA	NA	NA	NA	NA	NA	NA	NA	NA	NA	NA	NA	NA	NA	NA	NA	HM011342
NA	NA	NA	NA	NA	NA	NA	NA	NA	NA	NA	JN590915	NA	NA	NA	NA	NA	NA	NA	NA	NA	NA	NA	NA	NA	NA	NA	NA	NA	NA	NA	NA	NA	NA	NA	NA	NA	NA	NA	NA	NA	NA	NA	NA	NA	NA	NA	NA	NA	HM011341
NA	NA	NA	NA	NA	NA	NA	NA	NA	NA	NA	JN590914	NA	NA	NA	NA	NA	NA	NA	NA	NA	NA	NA	NA	NA	NA	NA	NA	NA	NA	NA	NA	NA	NA	NA	NA	NA	NA	NA	NA	NA	NA	NA	NA	NA	NA	NA	NA	NA	HM011340
NA	NA	NA	NA	NA	NA	NA	NA	NA	NA	NA	JX857507	NA	NA	NA	NA	NA	NA	NA	NA	NA	NA	NA	NA	NA	NA	NA	NA	NA	NA	NA	NA	NA	NA	NA	NA	NA	NA	NA	NA	NA	NA	NA	NA	NA	NA	NA	NA	NA	HM011339
NA	NA	NA	NA	NA	NA	NA	NA	NA	NA	NA	JX857506	NA	NA	NA	NA	NA	NA	NA	NA	NA	NA	NA	NA	NA	NA	NA	NA	NA	NA	NA	NA	NA	NA	NA	NA	NA	NA	NA	NA	NA	NA	NA	NA	NA	NA	NA	NA	NA	HM011338
NA	NA	NA	NA	NA	NA	NA	NA	NA	NA	NA	JX857505	NA	NA	NA	NA	NA	NA	NA	NA	NA	NA	NA	NA	NA	NA	NA	NA	NA	NA	NA	NA	NA	NA	NA	NA	NA	NA	NA	NA	NA	NA	NA	NA	NA	NA	NA	NA	NA	HM011337
NA	NA	NA	NA	NA	NA	NA	NA	NA	NA	NA	JX857504	NA	NA	NA	NA	NA	NA	NA	NA	NA	NA	NA	NA	NA	NA	NA	NA	NA	NA	NA	NA	NA	NA	NA	NA	NA	NA	NA	NA	NA	NA	NA	NA	NA	NA	NA	NA	NA	HM011336
NA	NA	NA	NA	NA	NA	NA	NA	NA	NA	NA	JX857503	NA	NA	NA	NA	NA	NA	NA	NA	NA	NA	NA	NA	NA	NA	NA	NA	NA	NA	NA	NA	NA	NA	NA	NA	NA	NA	NA	NA	NA	NA	NA	NA	NA	NA	NA	NA	NA	HM011335
NA	NA	NA	NA	NA	NA	NA	NA	NA	NA	NA	JX857502	NA	NA	NA	NA	NA	NA	NA	NA	NA	NA	NA	NA	NA	NA	NA	NA	NA	NA	NA	NA	NA	NA	NA	NA	NA	NA	NA	NA	NA	NA	NA	NA	NA	NA	NA	NA	NA	HM011334
NA	NA	NA	NA	NA	NA	NA	NA	NA	NA	NA	JX857501	NA	NA	NA	NA	NA	NA	NA	NA	NA	NA	NA	NA	NA	NA	NA	NA	NA	NA	NA	NA	NA	NA	NA	NA	NA	NA	NA	NA	NA	NA	NA	NA	NA	NA	NA	NA	NA	HM011333
NA	NA	NA	NA	NA	NA	NA	NA	NA	NA	NA	JX857500	NA	NA	NA	NA	NA	NA	NA	NA	NA	NA	NA	NA	NA	NA	NA	NA	NA	NA	NA	NA	NA	NA	NA	NA	NA	NA	NA	NA	NA	NA	NA	NA	NA	NA	NA	NA	NA	HM011332
NA	NA	NA	NA	NA	NA	NA	NA	NA	NA	NA	JX857499	NA	NA	NA	NA	NA	NA	NA	NA	NA	NA	NA	NA	NA	NA	NA	NA	NA	NA	NA	NA	NA	NA	NA	NA	NA	NA	NA	NA	NA	NA	NA	NA	NA	NA	NA	NA	NA	HM011331
NA	NA	NA	NA	NA	NA	NA	NA	NA	NA	NA	JX857498	NA	NA	NA	NA	NA	NA	NA	NA	NA	NA	NA	NA	NA	NA	NA	NA	NA	NA	NA	NA	NA	NA	NA	NA	NA	NA	NA	NA	NA	NA	NA	NA	NA	NA	NA	NA	NA	HM011330
NA	NA	NA	NA	NA	NA	NA	NA	NA	NA	NA	JX857497	NA	NA	NA	NA	NA	NA	NA	NA	NA	NA	NA	NA	NA	NA	NA	NA	NA	NA	NA	NA	NA	NA	NA	NA	NA	NA	NA	NA	NA	NA	NA	NA	NA	NA	NA	NA	NA	HM011329
NA	NA	NA	NA	NA	NA	NA	NA	NA	NA	NA	JX857496	NA	NA	NA	NA	NA	NA	NA	NA	NA	NA	NA	NA	NA	NA	NA	NA	NA	NA	NA	NA	NA	NA	NA	NA	NA	NA	NA	NA	NA	NA	NA	NA	NA	NA	NA	NA	NA	HM011328
NA	NA	NA	NA	NA	NA	NA	NA	NA	NA	NA	JX857495	NA	NA	NA	NA	NA	NA	NA	NA	NA	NA	NA	NA	NA	NA	NA	NA	NA	NA	NA	NA	NA	NA	NA	NA	NA	NA	NA	NA	NA	NA	NA	NA	NA	NA	NA	NA	NA	HM011327
NA	NA	NA	NA	NA	NA	NA	NA	NA	NA	NA	JX857494	NA	NA	NA	NA	NA	NA	NA	NA	NA	NA	NA	NA	NA	NA	NA	NA	NA	NA	NA	NA	NA	NA	NA	NA	NA	NA	NA	NA	NA	NA	NA	NA	NA	NA	NA	NA	NA	HM011326
NA	NA	NA	NA	NA	NA	NA	NA	NA	NA	NA	JQ771686	NA	NA	NA	NA	NA	NA	NA	NA	NA	NA	NA	NA	NA	NA	NA	NA	NA	NA	NA	NA	NA	NA	NA	NA	NA	NA	NA	NA	NA	NA	NA	NA	NA	NA	NA	NA	NA	HM011325
NA	NA	NA	NA	NA	NA	NA	NA	NA	NA	NA	JQ771685	NA	NA	NA	NA	NA	NA	NA	NA	NA	NA	NA	NA	NA	NA	NA	NA	NA	NA	NA	NA	NA	NA	NA	NA	NA	NA	NA	NA	NA	NA	NA	NA	NA	NA	NA	NA	NA	HM011324
NA	NA	NA	NA	NA	NA	NA	NA	NA	NA	NA	JQ771684	NA	NA	NA	NA	NA	NA	NA	NA	NA	NA	NA	NA	NA	NA	NA	NA	NA	NA	NA	NA	NA	NA	NA	NA	NA	NA	NA	NA	NA	NA	NA	NA	NA	NA	NA	NA	NA	HM011323
NA	NA	NA	NA	NA	NA	NA	NA	NA	NA	NA	JQ771683	NA	NA	NA	NA	NA	NA	NA	NA	NA	NA	NA	NA	NA	NA	NA	NA	NA	NA	NA	NA	NA	NA	NA	NA	NA	NA	NA	NA	NA	NA	NA	NA	NA	NA	NA	NA	NA	HM011322
NA	NA	NA	NA	NA	NA	NA	NA	NA	NA	NA	JQ771682	NA	NA	NA	NA	NA	NA	NA	NA	NA	NA	NA	NA	NA	NA	NA	NA	NA	NA	NA	NA	NA	NA	NA	NA	NA	NA	NA	NA	NA	NA	NA	NA	NA	NA	NA	NA	NA	HM011321
NA	NA	NA	NA	NA	NA	NA	NA	NA	NA	NA	JQ771681	NA	NA	NA	NA	NA	NA	NA	NA	NA	NA	NA	NA	NA	NA	NA	NA	NA	NA	NA	NA	NA	NA	NA	NA	NA	NA	NA	NA	NA	NA	NA	NA	NA	NA	NA	NA	NA	HM011320
NA	NA	NA	NA	NA	NA	NA	NA	NA	NA	NA	JN582358	NA	NA	NA	NA	NA	NA	NA	NA	NA	NA	NA	NA	NA	NA	NA	NA	NA	NA	NA	NA	NA	NA	NA	NA	NA	NA	NA	NA	NA	NA	NA	NA	NA	NA	NA	NA	NA	HM011319
NA	NA	NA	NA	NA	NA	NA	NA	NA	NA	NA	JN582357	NA	NA	NA	NA	NA	NA	NA	NA	NA	NA	NA	NA	NA	NA	NA	NA	NA	NA	NA	NA	NA	NA	NA	NA	NA	NA	NA	NA	NA	NA	NA	NA	NA	NA	NA	NA	NA	HM011318
NA	NA	NA	NA	NA	NA	NA	NA	NA	NA	NA	JN582356	NA	NA	NA	NA	NA	NA	NA	NA	NA	NA	NA	NA	NA	NA	NA	NA	NA	NA	NA	NA	NA	NA	NA	NA	NA	NA	NA	NA	NA	NA	NA	NA	NA	NA	NA	NA	NA	HM011317
NA	NA	NA	NA	NA	NA	NA	NA	NA	NA	NA	JN582355	NA	NA	NA	NA	NA	NA	NA	NA	NA	NA	NA	NA	NA	NA	NA	NA	NA	NA	NA	NA	NA	NA	NA	NA	NA	NA	NA	NA	NA	NA	NA	NA	NA	NA	NA	NA	NA	HM011316
NA	NA	NA	NA	NA	NA	NA	NA	NA	NA	NA	JN582354	NA	NA	NA	NA	NA	NA	NA	NA	NA	NA	NA	NA	NA	NA	NA	NA	NA	NA	NA	NA	NA	NA	NA	NA	NA	NA	NA	NA	NA	NA	NA	NA	NA	NA	NA	NA	NA	HM011315
NA	NA	NA	NA	NA	NA	NA	NA	NA	NA	NA	HQ645952	NA	NA	NA	NA	NA	NA	NA	NA	NA	NA	NA	NA	NA	NA	NA	NA	NA	NA	NA	NA	NA	NA	NA	NA	NA	NA	NA	NA	NA	NA	NA	NA	NA	NA	NA	NA	NA	HM011314
NA	NA	NA	NA	NA	NA	NA	NA	NA	NA	NA	HQ645951	NA	NA	NA	NA	NA	NA	NA	NA	NA	NA	NA	NA	NA	NA	NA	NA	NA	NA	NA	NA	NA	NA	NA	NA	NA	NA	NA	NA	NA	NA	NA	NA	NA	NA	NA	NA	NA	HM011313
NA	NA	NA	NA	NA	NA	NA	NA	NA	NA	NA	HQ645950	NA	NA	NA	NA	NA	NA	NA	NA	NA	NA	NA	NA	NA	NA	NA	NA	NA	NA	NA	NA	NA	NA	NA	NA	NA	NA	NA	NA	NA	NA	NA	NA	NA	NA	NA	NA	NA	HM011312
NA	NA	NA	NA	NA	NA	NA	NA	NA	NA	NA	HQ645949	NA	NA	NA	NA	NA	NA	NA	NA	NA	NA	NA	NA	NA	NA	NA	NA	NA	NA	NA	NA	NA	NA	NA	NA	NA	NA	NA	NA	NA	NA	NA	NA	NA	NA	NA	NA	NA	HM011311
NA	NA	NA	NA	NA	NA	NA	NA	NA	NA	NA	HQ645948	NA	NA	NA	NA	NA	NA	NA	NA	NA	NA	NA	NA	NA	NA	NA	NA	NA	NA	NA	NA	NA	NA	NA	NA	NA	NA	NA	NA	NA	NA	NA	NA	NA	NA	NA	NA	NA	HM011310
NA	NA	NA	NA	NA	NA	NA	NA	NA	NA	NA	HM745357	NA	NA	NA	NA	NA	NA	NA	NA	NA	NA	NA	NA	NA	NA	NA	NA	NA	NA	NA	NA	NA	NA	NA	NA	NA	NA	NA	NA	NA	NA	NA	NA	NA	NA	NA	NA	NA	HM011309
NA	NA	NA	NA	NA	NA	NA	NA	NA	NA	NA	HM745356	NA	NA	NA	NA	NA	NA	NA	NA	NA	NA	NA	NA	NA	NA	NA	NA	NA	NA	NA	NA	NA	NA	NA	NA	NA	NA	NA	NA	NA	NA	NA	NA	NA	NA	NA	NA	NA	HM011308
NA	NA	NA	NA	NA	NA	NA	NA	NA	NA	NA	HM745355	NA	NA	NA	NA	NA	NA	NA	NA	NA	NA	NA	NA	NA	NA	NA	NA	NA	NA	NA	NA	NA	NA	NA	NA	NA	NA	NA	NA	NA	NA	NA	NA	NA	NA	NA	NA	NA	HM011307
NA	NA	NA	NA	NA	NA	NA	NA	NA	NA	NA	HM745354	NA	NA	NA	NA	NA	NA	NA	NA	NA	NA	NA	NA	NA	NA	NA	NA	NA	NA	NA	NA	NA	NA	NA	NA	NA	NA	NA	NA	NA	NA	NA	NA	NA	NA	NA	NA	NA	HM011306
NA	NA	NA	NA	NA	NA	NA	NA	NA	NA	NA	HM745353	NA	NA	NA	NA	NA	NA	NA	NA	NA	NA	NA	NA	NA	NA	NA	NA	NA	NA	NA	NA	NA	NA	NA	NA	NA	NA	NA	NA	NA	NA	NA	NA	NA	NA	NA	NA	NA	HM011305
NA	NA	NA	NA	NA	NA	NA	NA	NA	NA	NA	HM745352	NA	NA	NA	NA	NA	NA	NA	NA	NA	NA	NA	NA	NA	NA	NA	NA	NA	NA	NA	NA	NA	NA	NA	NA	NA	NA	NA	NA	NA	NA	NA	NA	NA	NA	NA	NA	NA	HM011304
NA	NA	NA	NA	NA	NA	NA	NA	NA	NA	NA	HM745351	NA	NA	NA	NA	NA	NA	NA	NA	NA	NA	NA	NA	NA	NA	NA	NA	NA	NA	NA	NA	NA	NA	NA	NA	NA	NA	NA	NA	NA	NA	NA	NA	NA	NA	NA	NA	NA	HM011303
NA	NA	NA	NA	NA	NA	NA	NA	NA	NA	NA	HM745350	NA	NA	NA	NA	NA	NA	NA	NA	NA	NA	NA	NA	NA	NA	NA	NA	NA	NA	NA	NA	NA	NA	NA	NA	NA	NA	NA	NA	NA	NA	NA	NA	NA	NA	NA	NA	NA	NA
NA	NA	NA	NA	NA	NA	NA	NA	NA	NA	NA	HM745349	NA	NA	NA	NA	NA	NA	NA	NA	NA	NA	NA	NA	NA	NA	NA	NA	NA	NA	NA	NA	NA	NA	NA	NA	NA	NA	NA	NA	NA	NA	NA	NA	NA	NA	NA	NA	NA	NA
NA	NA	NA	NA	NA	NA	NA	NA	NA	NA	NA	HM745348	NA	NA	NA	NA	NA	NA	NA	NA	NA	NA	NA	NA	NA	NA	NA	NA	NA	NA	NA	NA	NA	NA	NA	NA	NA	NA	NA	NA	NA	NA	NA	NA	NA	NA	NA	NA	NA	NA
NA	NA	NA	NA	NA	NA	NA	NA	NA	NA	NA	HM745347	NA	NA	NA	NA	NA	NA	NA	NA	NA	NA	NA	NA	NA	NA	NA	NA	NA	NA	NA	NA	NA	NA	NA	NA	NA	NA	NA	NA	NA	NA	NA	NA	NA	NA	NA	NA	NA	NA
NA	NA	NA	NA	NA	NA	NA	NA	NA	NA	NA	HM745346	NA	NA	NA	NA	NA	NA	NA	NA	NA	NA	NA	NA	NA	NA	NA	NA	NA	NA	NA	NA	NA	NA	NA	NA	NA	NA	NA	NA	NA	NA	NA	NA	NA	NA	NA	NA	NA	NA
NA	NA	NA	NA	NA	NA	NA	NA	NA	NA	NA	HM745345	NA	NA	NA	NA	NA	NA	NA	NA	NA	NA	NA	NA	NA	NA	NA	NA	NA	NA	NA	NA	NA	NA	NA	NA	NA	NA	NA	NA	NA	NA	NA	NA	NA	NA	NA	NA	NA	NA
NA	NA	NA	NA	NA	NA	NA	NA	NA	NA	NA	HM745344	NA	NA	NA	NA	NA	NA	NA	NA	NA	NA	NA	NA	NA	NA	NA	NA	NA	NA	NA	NA	NA	NA	NA	NA	NA	NA	NA	NA	NA	NA	NA	NA	NA	NA	NA	NA	NA	NA
NA	NA	NA	NA	NA	NA	NA	NA	NA	NA	NA	HM745343	NA	NA	NA	NA	NA	NA	NA	NA	NA	NA	NA	NA	NA	NA	NA	NA	NA	NA	NA	NA	NA	NA	NA	NA	NA	NA	NA	NA	NA	NA	NA	NA	NA	NA	NA	NA	NA	NA
NA	NA	NA	NA	NA	NA	NA	NA	NA	NA	NA	HM745342	NA	NA	NA	NA	NA	NA	NA	NA	NA	NA	NA	NA	NA	NA	NA	NA	NA	NA	NA	NA	NA	NA	NA	NA	NA	NA	NA	NA	NA	NA	NA	NA	NA	NA	NA	NA	NA	NA
NA	NA	NA	NA	NA	NA	NA	NA	NA	NA	NA	HM745341	NA	NA	NA	NA	NA	NA	NA	NA	NA	NA	NA	NA	NA	NA	NA	NA	NA	NA	NA	NA	NA	NA	NA	NA	NA	NA	NA	NA	NA	NA	NA	NA	NA	NA	NA	NA	NA	NA
NA	NA	NA	NA	NA	NA	NA	NA	NA	NA	NA	HM745340	NA	NA	NA	NA	NA	NA	NA	NA	NA	NA	NA	NA	NA	NA	NA	NA	NA	NA	NA	NA	NA	NA	NA	NA	NA	NA	NA	NA	NA	NA	NA	NA	NA	NA	NA	NA	NA	NA
NA	NA	NA	NA	NA	NA	NA	NA	NA	NA	NA	HM745339	NA	NA	NA	NA	NA	NA	NA	NA	NA	NA	NA	NA	NA	NA	NA	NA	NA	NA	NA	NA	NA	NA	NA	NA	NA	NA	NA	NA	NA	NA	NA	NA	NA	NA	NA	NA	NA	NA
NA	NA	NA	NA	NA	NA	NA	NA	NA	NA	NA	HM745338	NA	NA	NA	NA	NA	NA	NA	NA	NA	NA	NA	NA	NA	NA	NA	NA	NA	NA	NA	NA	NA	NA	NA	NA	NA	NA	NA	NA	NA	NA	NA	NA	NA	NA	NA	NA	NA	NA
NA	NA	NA	NA	NA	NA	NA	NA	NA	NA	NA	HM745337	NA	NA	NA	NA	NA	NA	NA	NA	NA	NA	NA	NA	NA	NA	NA	NA	NA	NA	NA	NA	NA	NA	NA	NA	NA	NA	NA	NA	NA	NA	NA	NA	NA	NA	NA	NA	NA	NA
NA	NA	NA	NA	NA	NA	NA	NA	NA	NA	NA	HM745336	NA	NA	NA	NA	NA	NA	NA	NA	NA	NA	NA	NA	NA	NA	NA	NA	NA	NA	NA	NA	NA	NA	NA	NA	NA	NA	NA	NA	NA	NA	NA	NA	NA	NA	NA	NA	NA	NA
NA	NA	NA	NA	NA	NA	NA	NA	NA	NA	NA	HM745335	NA	NA	NA	NA	NA	NA	NA	NA	NA	NA	NA	NA	NA	NA	NA	NA	NA	NA	NA	NA	NA	NA	NA	NA	NA	NA	NA	NA	NA	NA	NA	NA	NA	NA	NA	NA	NA	NA
NA	NA	NA	NA	NA	NA	NA	NA	NA	NA	NA	HM745334	NA	NA	NA	NA	NA	NA	NA	NA	NA	NA	NA	NA	NA	NA	NA	NA	NA	NA	NA	NA	NA	NA	NA	NA	NA	NA	NA	NA	NA	NA	NA	NA	NA	NA	NA	NA	NA	NA
NA	NA	NA	NA	NA	NA	NA	NA	NA	NA	NA	HM745333	NA	NA	NA	NA	NA	NA	NA	NA	NA	NA	NA	NA	NA	NA	NA	NA	NA	NA	NA	NA	NA	NA	NA	NA	NA	NA	NA	NA	NA	NA	NA	NA	NA	NA	NA	NA	NA	NA
NA	NA	NA	NA	NA	NA	NA	NA	NA	NA	NA	HM745332	NA	NA	NA	NA	NA	NA	NA	NA	NA	NA	NA	NA	NA	NA	NA	NA	NA	NA	NA	NA	NA	NA	NA	NA	NA	NA	NA	NA	NA	NA	NA	NA	NA	NA	NA	NA	NA	NA
NA	NA	NA	NA	NA	NA	NA	NA	NA	NA	NA	HM745331	NA	NA	NA	NA	NA	NA	NA	NA	NA	NA	NA	NA	NA	NA	NA	NA	NA	NA	NA	NA	NA	NA	NA	NA	NA	NA	NA	NA	NA	NA	NA	NA	NA	NA	NA	NA	NA	NA
NA	NA	NA	NA	NA	NA	NA	NA	NA	NA	NA	HM745330	NA	NA	NA	NA	NA	NA	NA	NA	NA	NA	NA	NA	NA	NA	NA	NA	NA	NA	NA	NA	NA	NA	NA	NA	NA	NA	NA	NA	NA	NA	NA	NA	NA	NA	NA	NA	NA	NA
NA	NA	NA	NA	NA	NA	NA	NA	NA	NA	NA	HM745329	NA	NA	NA	NA	NA	NA	NA	NA	NA	NA	NA	NA	NA	NA	NA	NA	NA	NA	NA	NA	NA	NA	NA	NA	NA	NA	NA	NA	NA	NA	NA	NA	NA	NA	NA	NA	NA	NA
NA	NA	NA	NA	NA	NA	NA	NA	NA	NA	NA	HM745328	NA	NA	NA	NA	NA	NA	NA	NA	NA	NA	NA	NA	NA	NA	NA	NA	NA	NA	NA	NA	NA	NA	NA	NA	NA	NA	NA	NA	NA	NA	NA	NA	NA	NA	NA	NA	NA	NA
NA	NA	NA	NA	NA	NA	NA	NA	NA	NA	NA	HM745327	NA	NA	NA	NA	NA	NA	NA	NA	NA	NA	NA	NA	NA	NA	NA	NA	NA	NA	NA	NA	NA	NA	NA	NA	NA	NA	NA	NA	NA	NA	NA	NA	NA	NA	NA	NA	NA	NA
NA	NA	NA	NA	NA	NA	NA	NA	NA	NA	NA	HM745326	NA	NA	NA	NA	NA	NA	NA	NA	NA	NA	NA	NA	NA	NA	NA	NA	NA	NA	NA	NA	NA	NA	NA	NA	NA	NA	NA	NA	NA	NA	NA	NA	NA	NA	NA	NA	NA	NA
NA	NA	NA	NA	NA	NA	NA	NA	NA	NA	NA	HM745325	NA	NA	NA	NA	NA	NA	NA	NA	NA	NA	NA	NA	NA	NA	NA	NA	NA	NA	NA	NA	NA	NA	NA	NA	NA	NA	NA	NA	NA	NA	NA	NA	NA	NA	NA	NA	NA	NA
NA	NA	NA	NA	NA	NA	NA	NA	NA	NA	NA	HM745324	NA	NA	NA	NA	NA	NA	NA	NA	NA	NA	NA	NA	NA	NA	NA	NA	NA	NA	NA	NA	NA	NA	NA	NA	NA	NA	NA	NA	NA	NA	NA	NA	NA	NA	NA	NA	NA	NA
NA	NA	NA	NA	NA	NA	NA	NA	NA	NA	NA	HM745323	NA	NA	NA	NA	NA	NA	NA	NA	NA	NA	NA	NA	NA	NA	NA	NA	NA	NA	NA	NA	NA	NA	NA	NA	NA	NA	NA	NA	NA	NA	NA	NA	NA	NA	NA	NA	NA	NA
NA	NA	NA	NA	NA	NA	NA	NA	NA	NA	NA	GQ477151	NA	NA	NA	NA	NA	NA	NA	NA	NA	NA	NA	NA	NA	NA	NA	NA	NA	NA	NA	NA	NA	NA	NA	NA	NA	NA	NA	NA	NA	NA	NA	NA	NA	NA	NA	NA	NA	NA
NA	NA	NA	NA	NA	NA	NA	NA	NA	NA	NA	GQ477150	NA	NA	NA	NA	NA	NA	NA	NA	NA	NA	NA	NA	NA	NA	NA	NA	NA	NA	NA	NA	NA	NA	NA	NA	NA	NA	NA	NA	NA	NA	NA	NA	NA	NA	NA	NA	NA	NA
NA	NA	NA	NA	NA	NA	NA	NA	NA	NA	NA	GQ477149	NA	NA	NA	NA	NA	NA	NA	NA	NA	NA	NA	NA	NA	NA	NA	NA	NA	NA	NA	NA	NA	NA	NA	NA	NA	NA	NA	NA	NA	NA	NA	NA	NA	NA	NA	NA	NA	NA
NA	NA	NA	NA	NA	NA	NA	NA	NA	NA	NA	GQ477148	NA	NA	NA	NA	NA	NA	NA	NA	NA	NA	NA	NA	NA	NA	NA	NA	NA	NA	NA	NA	NA	NA	NA	NA	NA	NA	NA	NA	NA	NA	NA	NA	NA	NA	NA	NA	NA	NA
NA	NA	NA	NA	NA	NA	NA	NA	NA	NA	NA	GQ477147	NA	NA	NA	NA	NA	NA	NA	NA	NA	NA	NA	NA	NA	NA	NA	NA	NA	NA	NA	NA	NA	NA	NA	NA	NA	NA	NA	NA	NA	NA	NA	NA	NA	NA	NA	NA	NA	NA
NA	NA	NA	NA	NA	NA	NA	NA	NA	NA	NA	GQ477146	NA	NA	NA	NA	NA	NA	NA	NA	NA	NA	NA	NA	NA	NA	NA	NA	NA	NA	NA	NA	NA	NA	NA	NA	NA	NA	NA	NA	NA	NA	NA	NA	NA	NA	NA	NA	NA	NA
NA	NA	NA	NA	NA	NA	NA	NA	NA	NA	NA	GQ477145	NA	NA	NA	NA	NA	NA	NA	NA	NA	NA	NA	NA	NA	NA	NA	NA	NA	NA	NA	NA	NA	NA	NA	NA	NA	NA	NA	NA	NA	NA	NA	NA	NA	NA	NA	NA	NA	NA
[truncated: 36 more columns]
