# Supplementary material for: Declining transition/transversion ratios through time reveal limitations to the accuracy of nucleotide substitution models
Source: BMC Evol Biol. 2015 Mar 11;15:36. doi: 10.1186/s12862-015-0312-6 (PMC4358783; doi:10.1186/s12862-015-0312-6)
Supplement: Additional file 2: Table S2. — Substitution models used in BEAST and the parameter estimates from CODEML for the complete and the reduced-age data sets for the 10 viruses used in the detailed analyses. The asterisk (*) indicates the estimates for the reduced-age data that differed from those obtained with random subsamples. [file 12862_2015_312_MOESM2_ESM.xlsx]

## Sheet: supp_table_1.txt
Data set	Best fitting substitution model used in BEAST (according to the BIC)	Alignment length (nucleotides)	Root-node age reduced-age data set (years)	Root-node age of complete data (years)	ti/tv reduced-age data set	ti/tv complete data	ti/tv range with 100 random subsampled replicates	dN/dS reduced-age data set	dN/dS of complete data set	dN/dS range 100 random subsampled replicates	α reduced-age data set	α for complete data set	α range 100 random subsampled replicates	CG-content reduced-age data set	CG-content complete data set	CG-content range 100 random subsampled replicates
ASFV	HKY	522	110.607	893.776	19.761*	6.14004	(5.901 - 7.608)	0.51207	0.48326	(0.413 - 0.530)	0.03693	0.09313	(0.035 - 0.090)	0.460642	0.465644	(0.447 - 0.480)
BYDV	HKY	762	693.031	892.759	4.822*	2.47611	(1.890 - 2.521)	0.2788	0.20023	(0.188 - 0.301)	0.03504	0.03528	(0.035 - 0.036)	0.493281	0.490644	(0.450 - 0.494)
CaPV	HKY	1147	30.2412	283.932	18.765*	6.17158	(4.824 - 5.483)	0.290*	0.2204	(0.226 - 0.271)	0.040*	0.09161	(0.037 - 0.039)	0.273123	0.278276	(0.246 - 0.300)
CYDV	HKY+G	530	31.1018	86.5294	2.98668	3.80269	(2.813 - 5.340)	1.37004	1.33194	(1.021 - 1.688)	0.06361	0.08522	(0.032 - 0.089)	0.475259	0.474952	(0.401 - 0.522)
DENV-4	TrN+G	1486	38.4023	132.944	14.404*	12.7414	(12.224 - 13.852)	0.04944	0.04916	(0.035 - 0.0496)	0.12716	0.12577	(0.112 - 0.131)	0.461124	0.460243	(0.384 - 0.484)
EBOV	HKY	2047	23.25	65.16	10.497*	2.79158	(2.313 - 2.772)	1.075*	0.77253	(0.701 - 1.001)	0.11245	0.10552	(0.104 - 0.116)	0.482493	0.476838	(0.414 - 0.534)
HBV	HKY	1171	78.2618	263.441	4.554*	2.30882	(2.124 - 2.450)	0.5726	0.54385	(0.384 - 0.574)	0.098*	0.10171	(0.101-0.103)	0.51453	0.512414	(0.501-0.556)
HIV-1	TVM+I+G	2728	15.3478	39.4319	4.40508	4.42662	(4.104 - 5.301)	0.89122	0.79461	(0.740 - 0.912)	0.06*	0.1192	(0.113 - 0.154)	0.412629	0.412448	(0.400-0.413)
RABV	HKY+G	1576	53.0913	87.5009	5.27208	5.7953	(5.123 - 5.902)	0.1071	0.09892	(0.072 - 0.14)	0.118*	0.12509	(0.123 - 0.1254)	0.477797	0.478217	(0.410 - 0.523)
HIV-2+SIV	HKY+G	430	65.6757	88.0875	11.172*	3.22417	(2.601 - 3.900)	0.3286	0.29884	(0.089 - 0.354)	0.12349	0.15818	(0.121 - 0.132)	0.398219	0.4	(0.354 - 0.560)
	*Significant difference between the reduced age data sets and the random subsampled replicates
