# Supplementary material for: Declining transition/transversion ratios through time reveal limitations to the accuracy of nucleotide substitution models
Source: BMC Evol Biol. 2015 Mar 11;15:36. doi: 10.1186/s12862-015-0312-6 (PMC4358783; doi:10.1186/s12862-015-0312-6)
Supplement: Additional file 3: Table S3. — Estimates of ti/tv and root-node age, and result of the date randomization test for the broad-scale analyses. [file 12862_2015_312_MOESM3_ESM.xlsx]

## Sheet: data_titv_reg.txt
Family	Genus	file_name	Mean rate (subs/site/year)	Lower 95%HPD of rate	Upper 95%HPD of rate	Calibration time	Date-randomisation test	ti/tv	Nucleic acid	Mean root-node age (years)	Lower 95%HPD of root	Upper 95%HPD of root
Geminiviridae	Begomovirus	ACMV25	0.002542	0.000706883	0.00436669	7	PASS	3.84638	ssDNA	365.169	88.2013	1273.32
Dicistroviridae	Aparavirus	Aspavir+AF8-N38	0.00235018	0.00199564	0.00269943	18	PASS	6.34766	ssRNA	22.7277	18.9197	33.0997
Nodaviridae	Betanodavirus	Betanodavirus+AF8-rna1+AF8-34	0.000470283	0.000215241	0.000896466	16	PASS	2.43076	ssRNA	360.134	160.108	733.939
Nodaviridae	Betanodavirus	Betanodavirus+AF8-rna2+AF8-34	0.000255464	0.000130582	0.000449828	16	PASS	1.24805	ssRNA	1073.52	591.83	1992.64
Polyomaviridae	Polyomavirus	BKvir+AF8-N26	9.59135e-05	1.57914e-06	0.000293599	3	PASS	10.3254	dsDNA	2140.72	101.328	12609.6
Papillomaviridae	Deltapapillomavirus	BPV+AF8-N25	0.0728561	0.0260985	0.150684	7	FAIL	3.24082	dsDNA	10.4576	7.17357	15.536
Poxviridae	Orthopoxvirus	Bupox+AF8-N30	0.000314518	0.000314518	0.000314518	13	FAIL	4.89114	dsDNA	94.9662	92.2816	92.2816
Luteoviridae	Luteovirus	CabYV126	0.00256044	0.000202063	0.00735538	5	PASS	8.37042	ssRNA	167.686	7.61442	693.678
Poxviridae	Capripoxvirus	Capox+AF8-N29	6.98275e-05	2.94494e-05	0.000124824	54	PASS	3.08164	dsDNA	480.624	215.398	874.503
Bunyaviridae	Nairovirus	CCHV+AF8-S+AF8-55	0.000107545	2.15187e-05	0.000192067	47	PASS	5.15726	ssRNA	1869.3	609.1	4099.39
Closteroviridae	Closterovirus	CTV30	0.000203337	3.38932e-05	0.000436088	20	FAIL	2.46075	ssRNA	619.885	157.045	2137.65
Luteoviridae	Luteovirus	CYDV126	0.0010218	0.000434279	0.00182865	81	PASS	0.974808	ssRNA	349.305	83.6911	928.699
Flaviviridae	Flavivirus	DeV3+AF8-N41	0.00119842	0.000714343	0.00185718	23	PASS	12.8335	ssRNA	42.0701	26.2071	69.955
Flaviviridae	Flavivirus	DV4+AF8-36	0.00072589	0.000445464	0.00122395	49	PASS	3.15169	ssRNA	157.798	75.8433	343.628
Iflaviridae	Iflavirus	DWV+AF8-N1	0.0237286	0.0123223	0.0322887	28.71	PASS	3.49832	ssRNA	34.2209	29.0302	68.1889
Filoviridae	Ebolavirus	EBOV+AF8-N2	0.00108176	0.000635619	0.00151571	32	PASS	1.18414	ssRNA	981.225	247.887	2049.38
Togaviridae	Alphavirus	EqEn+AF8-61	0.00222915	0.000420005	0.00344228	55	PASS	1.89486	ssRNA	1644.57	91.2328	3029.22
Nanoviridae	Nanovirus	FbNYV+AF8-N5	0.00153154	4.8701e-05	0.00547198	6	FAIL	1.56345	ssDNA	5045.42	120.898	14847.4
Unassigned	Emaravirus	FMVnuc+AF8-N2	0.00148494	8.54042e-05	0.00465376	3	PASS	10.2077	ssRNA	3636.46	144.597	11380.3
Orthomyxoviridae	Influenzavirus	h5n2+AF8-s5+AF8-101	0.00217845	0.00126013	0.00357816	15	PASS	1.86887	ssRNA	939.433	449.36	1870.28
Orthomyxoviridae	Influenzavirus	h9n2+AF8-s4+AF8-99	0.00252996	0.00134882	0.00356884	42	PASS	7.25373	ssRNA	75.4508	55.1027	111.404
Orthomyxoviridae	Influenzavirus	h9n2+AF8-s5+AF8-99	0.00462588	0.00229269	0.00564631	29	PASS	5.75406	ssRNA	32.0761	29.0572	58.5333
Orthomyxoviridae	Influenzavirus	h9n2+AF8-s6+AF8-99	0.0055589	0.0044349	0.00675398	29	PASS	6.10288	ssRNA	32.3046	29.0285	41.4983
Bunyaviridae	Hantavirus	Hantavir+AF8-N46	0.00152404	0.000592131	0.00274878	7	PASS	2.9303	ssRNA	828.052	317.909	1724.13
Hepadnaviridae	Orthohepadnavirus	HBV+AF8-N42	0.00317353	0.00157863	0.0049685	33	PASS	1.98742	ssRNA	33.3053	33.0233	34.0402
Flaviviridae	Hepacivirus	HCV+AF8-e131	0.00147418	0.000375454	0.00284872	8	PASS	8.58784	ssRNA	49.8652	18.6203	135.583
Flaviviridae	Hepacivirus	HCV+AF8-ns5b31	0.00111071	0.0001879	0.00222716	8	FAIL	6.75562	ssRNA	232.282	17.1796	275.796
Unassigned	Deltavirus	HDV+AF8-N8	0.00362083	0.000422314	0.00811214	7	FAIL	7.21971	ssRNA	231.969	32.903	699.64
Papillomaviridae	Alphapapillomavirus	HPV16+AF8-N24	0.00107585	0.000372642	0.00237303	17	PASS	1.02356	dsDNA	545.581	20.2632	1671.63
Papillomaviridae	Papillomavirus	HPV31+AF8-N33	4.57841e-05	1.65357e-06	0.000150408	6	PASS	4.22715	dsDNA	1676.27	71.4855	9362.76
Papillomaviridae	Alphapapillomavirus	HPV6+AF8-N32	9.72627e-05	1.70602e-05	0.000238952	9	FAIL	2.68887	dsDNA	89.8569	45.5005	292.708
Paramyxoviridae	Pneumovirus	HRSV+AF8-B+AF8-N3	0.00153228	0.00102517	0.00206414	44	PASS	7.19446	ssRNA	51.8603	45.0363	63.9917
Herpesviridae	Simplexvirus	hsv+AF8-111	0.000262433	6.62261e-05	0.000537545	10	FAIL	6.34054	dsDNA	24.7578	10.0334	79.2692
Adenoviridae	Mastadenovirus	HuAdenovir+AF8-N19	0.00285234	0.000993769	0.00585518	11	PASS	5.4895	dsDNA	138.027	13.905	509.468
Coronaviridae	Betacoronavirus	HuCo+AF8-N36	0.00839198	0.00115474	0.0276637	2	PASS	7.95674	ssRNA	5.11223	2.00263	29.2763
Coronaviridae	Alphacoronavirus	HuCo+AF8-N39	0.00111455	0.00071736	0.00164456	8	PASS	4.67023	ssRNA	821.609	480.568	1348.04
Picornaviridae	Enterovirus	HuEntC+AF8-N40	0.0133552	0.00109456	0.0287086	7	PASS	3.61351	ssRNA	140.597	16.2585	856.86
Herpesviridae	Simplexvirus	HuHV1+AF8-N14	0.221766	0.115409	0.346781	7	PASS	4.97729	dsDNA	16.9251	7.86646	50.0902
Herpesviridae	Simplexvirus	huHV2+AF8-N15	1.83428e-05	6.98198e-07	4.81412e-05	11	FAIL	11.4922	dsDNA	635.27	33.3807	1638.47
Herpesviridae	Simplexvirus	HuHV3+AF8-N16	0.00372192	0.000569636	0.0119924	5	FAIL	6.79685	dsDNA	155.765	11.1288	768.374
Paramyxoviridae	Pneumovirus	HuPnV+AF8-N6	2.39186e-05	5.07298e-06	5.21782e-05	85.98	FAIL	5.63214	ssRNA	6484.5	1807.71	20902.9
Birnaviridae	Avibirnavirus	IBDV+AF8-N34	0.00449081	0.00105414	0.00997744	2	FAIL	9.00948	dsDNA	14.1221	4.99067	32.6437
Polyomaviridae	Polyomavirus	jcv+AF8-107	2.08062e-05	1.37861e-06	5.39214e-05	33	FAIL	2.01815	dsDNA	2646.17	183.029	13697.4
Polyomaviridae	Polyomavirus	JCvir+AF8-N27	0.00164019	0.00106132	0.00234936	16	PASS	1.45984	dsDNA	80.6511	40.7209	169.882
Arenaviridae	Arenavirus	LassVir+AF8-N47	0.0102909	0.00573688	0.0156122	6	PASS	8.93471	ssRNA	20.1399	12.9102	31.7061
Rhabdoviridae	Lyssavirus	LBV+AF8-N4	0.000154843	6.99313e-05	0.000284394	52	PASS	2.8537	ssRNA	927.173	424.691	1767.65
Unassigned	Varicosavirus	LBVV+AF8-N7	0.00203682	0.000109312	0.00615311	13	FAIL	5.384	ssRNA	1747.05	107.653	7701.81
Iridoviridae	Lymphocystivirus	LDV+AF8-N21	9.0302e-05	5.48872e-06	0.000267818	49	FAIL	1.99103	dsDNA	4172.38	363.218	16031.5
Iridoviridae	Megalocytivirus	McV+AF8-N22	0.000184828	7.32241e-05	0.000331836	16	PASS	1.41515	dsDNA	9181.65	2539.88	25635.7
Paramyxoviridae	Morbillivirus	MeVir+AF8-N44	0.000642006	0.000338757	0.000975347	36	PASS	9.31267	ssRNA	68.7998	44.3883	132.221
Caliciviridae	Norovirus	norovir+AF8-125	0.00365114	0.0011243	0.0088217	13	PASS	7.00275	ssRNA	97.4848	31.163	232.014
Caliciviridae	Norovirus	Norovir+AF8-43	0.00298823	0.00187074	0.0045084	22	PASS	3.28513	ssRNA	98.9954	56.1121	150.549
Roniviridae	Okavirus	Okavir+AF8-N37	0.000516291	0.000109779	0.0010831	8	PASS	6.94373	ssRNA	762.512	205.799	2006.64
Malacoherpesviridae	Ostreavirus	OSV+AF8-N9	0.000709642	0.000303734	0.00119897	17	PASS	1.4034	dsDNA	19.0332	17.0001	23.2116
Circoviridae	Circovirus	PCV1+AF8-32	0.00016694	1.48245e-06	0.000606352	12	FAIL	3.15097	ssRNA	446.423	18.6324	2252.99
Alphaflexiviridae	Potexvirus	PXV+AF8-N3	0.000126656	2.26929e-05	0.000296771	42	FAIL	2.91338	ssRNA	4711.19	529.484	10978.6
Rhabdoviridae	Lyssavirus	rabv+AF8-128	0.000483799	0.000278914	0.000717587	20	PASS	4.26192	ssRNA	107.434	63.4674	181.687
Rhabdoviridae	Lyssavirus	rabv+AF8-44	0.000262113	0.000135371	0.000410413	34	PASS	5.58071	ssRNA	330.083	200.733	574.423
Iridoviridae	Ranavirus	RanaVir+AF8-N23	0.010107	5.68009e-05	0.0473257	7	FAIL	2.59196	dsDNA	1753.8	7.98549	7100.53
Caliciviridae	Calicivirus	RCVA1+AF8-121	0.000106173	3.79765e-06	0.000417131	25	FAIL	6.24353	ssRNA	106.857	48.5065	230.109
Caliciviridae	Lagovirus	RHDV+AF8-122	0.000121053	3.94148e-06	0.000384645	21	FAIL	13.0203	ssRNA	51.5098	31.5851	84.8263
Caliciviridae	Lagovirus	rhdv+AF8-63	0.000430411	1.71377e-05	0.00135582	22	FAIL	4.05702	ssRNA	164.76	74.8309	305.628
Togaviridae	Rubivirus	rubVE1+AF8-124	7.9823e-05	3.71353e-06	0.000234952	8	FAIL	15.436	ssRNA	9.85575	8.31342	14.8624
Unassigned	Sobemovirus	RYMV26	3.12425e-05	3.55845e-07	0.000178112	27	FAIL	0.535557	ssRNA	2470.13	27.6354	14918.7
Orthomyxoviridae	Isavirus	SAV+AF8-f+AF8-37	2.8603e-05	1.07985e-06	9.12284e-05	20	FAIL	1.7345	ssRNA	174.721	68.1193	380.73
Orthomyxoviridae	Isavirus	SAV+AF8-he+AF8-37	6.11328e-05	2.41855e-06	0.000175275	20	FAIL	2.65003	ssRNA	65.7996	25.7266	226.006
Bunyaviridae	Hantavirus	seov+AF8-m+AF8-35	0.000330379	2.02758e-05	0.000897784	6	FAIL	9.26052	ssRNA	52.8302	11.8366	197.318
Bunyaviridae	Hantavirus	seov+AF8-s+AF8-35	0.000229934	2.01724e-05	0.000534375	6	FAIL	6.19526	ssRNA	61.316	20.6501	156.846
Retroviridae	Lentivirus	SIVsmHIV2env+AF8-132	0.000306384	3.11719e-05	0.000695194	28	FAIL	2.08764	ssRNA	157.69	70.0931	363.104
Poxviridae	Orthopoxvirus	VacVir+AF8-N12	3.20505e-05	3.02013e-05	5.57597e-05	6	PASS	15.8294	dsDNA	14.2791	12.5934	26.8163
Poxviridae	Orthopoxvirus	Varvir+AF8-N31	8.58773e-06	8.58773e-06	8.58773e-06	27	PASS	3.84597	dsDNA	42.357	42.0103	42.0103
Potyviridae	Tritimovirus	WSMV19	3.79225e-05	1.99694e-06	0.000155919	68	FAIL	3.24421	ssRNA	6801.43	109.622	27861.1
Flaviviridae	Flavivirus	YFV+AF8-53	3.85396e-05	3.39715e-06	9.77746e-05	53	FAIL	6.01629	ssRNA	644.664	284.597	1428.29
Flaviviridae	Flavivirus	YFV+AF8-62	4.23867e-05	8.71358e-07	0.00013879	28	FAIL	9.72279	ssRNA	194.816	55.7129	600.839
Filoviridae	Ebolavirus	Zebola+AF8-N45	0.000359383	6.02447e-05	0.000507597	9	FAIL	7.29103	ssRNA	11.4962	9.09552	21.9668
Asfarviridae	Asfivirus	ASF+AF8-N10	4.05277e-05	9.98459e-06	9.82599e-05	51	PASS	3.44	dsDNA	3019.83	794.608	8613.2
