# Supplementary material for: Declining transition/transversion ratios through time reveal limitations to the accuracy of nucleotide substitution models
Source: BMC Evol Biol. 2015 Mar 11;15:36. doi: 10.1186/s12862-015-0312-6 (PMC4358783; doi:10.1186/s12862-015-0312-6)
Supplement: Additional file 5: Table S4. — Temporal trends for different parameters from the analyses of the 10 virus data sets. Estimates that were higher for the reduced-age than for the complete data sets are considered to decrease over time, while the opposite case is considered as an increase over time. Parameters with no change over time are those in which the estimates with the reduced-age data were within the range of values obtained with 100 random subsamples. [file 12862_2015_312_MOESM5_ESM.xlsx]

## Sheet: Sheet1
Data set	ti/tv	dN/dS	α	CG-content
ASFV	Decrease	No change	No change	No change
BYDV	Decrease	No change	No change	No change
CaPV	Decrease	Decrease	Increase	No change
CYDV	Constant	No change	No change	No change
DENV-4	Decrease	No change	No change	No change
EBOV	Decrease	Decrease	No change	No change
HBV	Decrease	No change	Increase	No change
HIV-1	No change	No change	Increase	No change
RABV	No change	No change	Increase	No change
HIV-2+SIV	Decrease	No change	No change	No change
